# Supplementary material for: 1-Cyano­meth­yl-1,4-diazo­niabicyclo­[2.2.2]octane tetra­bromidocuprate(II)
Source: Acta Crystallogr Sect E Struct Rep Online. 2010 Jun 23;66(Pt 7):m830. doi: 10.1107/S1600536810023469 (PMC3006955; doi:10.1107/S1600536810023469)
Supplement: Supplementary file 2 [file e-66-0m830-Isup2.hkl]

# 
# h,k,l, Fc-squared, Fo-squared, sigma(Fo-squared) and status flag 
# 
data_I
_shelx_title ' a in P2(1)/c' 
_shelx_refln_list_code          4 
_shelx_F_calc_maximum      371.95 
_exptl_crystal_F_000      1012.00 
_reflns_d_resolution_high  0.7700 
 
loop_ 
 _symmetry_equiv_pos_as_xyz 
 'x, y, z' 
 '-x, y+1/2, -z+1/2' 
 '-x, -y, -z' 
 'x, -y-1/2, z-1/2' 
 
_cell_length_a     8.4793 
_cell_length_b    13.9115 
_cell_length_c    12.5056 
_cell_angle_alpha  90.000 
_cell_angle_beta   97.751 
_cell_angle_gamma  90.000 
 
_shelx_F_squared_multiplier     1.000 
 
loop_ 
 _refln_index_h 
 _refln_index_k 
 _refln_index_l 
 _refln_F_squared_calc 
 _refln_F_squared_meas 
 _refln_F_squared_sigma 
 _refln_observed_status 
   2   0   0     3686.38     3739.54     93.39 o 
   3   0   0    23723.62    23678.88    532.29 o 
   4   0   0    32854.32    29469.81    795.70 o 
   5   0   0    47384.82    38639.19   4657.43 o 
   6   0   0      893.91      945.52     96.69 o 
   7   0   0       28.61       81.02     38.92 o 
   8   0   0     2113.62     2244.16    209.73 o 
   9   0   0     7125.64     6504.44    465.13 o 
  10   0   0      281.81      297.02    138.82 o 
   2   1   0     8023.23     8588.00     88.03 o 
   3   1   0    18923.18    18635.07    228.33 o 
   4   1   0    34619.57    35868.98    555.60 o 
   5   1   0    19118.11    19110.11    390.22 o 
   6   1   0      387.62      665.34     70.02 o 
   7   1   0      909.43     1031.49     69.54 o 
   8   1   0     3180.75     3374.91    128.46 o 
   9   1   0     1079.60     1164.18    102.60 o 
  10   1   0      621.80      693.44    114.12 o 
   1   2   0     3766.44     4351.99     49.60 o 
   2   2   0    29175.82    27086.31    651.51 o 
   3   2   0     3143.86     3399.93     96.37 o 
   4   2   0    28988.07    28537.01    429.21 o 
   5   2   0     8123.42     8593.29    160.53 o 
   6   2   0     2808.71     2776.66     87.89 o 
   7   2   0     3976.55     4043.07    121.20 o 
   8   2   0     1062.24     1079.95     87.86 o 
   9   2   0     5411.52     5733.52    253.47 o 
  10   2   0        1.73       56.67     78.64 o 
   1   3   0    22582.83    22382.55    238.34 o 
   2   3   0     2242.09     2370.41     41.49 o 
   3   3   0    23711.62    22288.28    293.44 o 
   4   3   0      489.45      630.58     29.84 o 
   5   3   0    13455.22    14215.23    386.11 o 
   6   3   0    15173.78    15840.26    318.08 o 
   7   3   0    16440.74    15492.05    452.03 o 
   8   3   0     7413.39     7177.52    304.52 o 
   9   3   0       92.16       42.72     60.24 o 
  10   3   0     2955.33     2716.57    328.11 o 
   0   4   0    15943.86    19431.53    280.72 o 
   1   4   0      393.33      425.82     13.28 o 
   2   4   0    89948.95    80976.22   1133.64 o 
   3   4   0     1584.70     1616.68     41.79 o 
   4   4   0     8322.08     8980.94    130.45 o 
   5   4   0       84.69      203.38     61.97 o 
   6   4   0    24994.62    25599.21    659.52 o 
   7   4   0    21336.69    21714.47    631.57 o 
   8   4   0      265.84      309.69     67.95 o 
   9   4   0      664.69      835.85    103.22 o 
  10   4   0        9.39      126.73     80.45 o 
   1   5   0    15146.68    14971.36    266.86 o 
   2   5   0     6953.66     7008.28    103.12 o 
   3   5   0    42296.31    42277.45    626.92 o 
   4   5   0       85.40      163.50     36.05 o 
   5   5   0      692.62      733.24     73.87 o 
   6   5   0    10501.86    11459.83    317.71 o 
   7   5   0     8219.23     8783.78    406.68 o 
   8   5   0     1647.80     1728.63    125.83 o 
   9   5   0       35.54      129.35     87.47 o 
  10   5   0     2269.47     2361.94    216.43 o 
   0   6   0    11842.39    12150.72    299.14 o 
   1   6   0      699.61      705.75     28.58 o 
   2   6   0    69145.38    65219.68   1108.95 o 
   3   6   0    11743.62    11092.69    280.66 o 
   4   6   0      437.40      520.95     58.27 o 
   5   6   0     4769.47     4826.18    148.90 o 
   6   6   0     2998.25     3442.21    209.00 o 
   7   6   0     6361.97     7176.76    265.22 o 
   8   6   0        0.12      -52.61     55.56 o 
   9   6   0      566.70      695.62    113.92 o 
  10   6   0      221.30       79.06    101.08 o 
   1   7   0    47154.23    44986.91    764.69 o 
   2   7   0    15579.13    15440.99    239.44 o 
   3   7   0    11475.44    10309.10    360.06 o 
   4   7   0     9936.85     9804.13    252.68 o 
   5   7   0      405.12      428.59     51.31 o 
   6   7   0     2216.68     2501.95    112.41 o 
   7   7   0      100.28      385.94     67.68 o 
   8   7   0       32.60      107.58     83.22 o 
   9   7   0       40.34      112.22     85.18 o 
  10   7   0      959.93      784.26    181.56 o 
   0   8   0    55566.31    56588.78   1395.06 o 
   1   8   0     2892.86     2870.07     61.98 o 
   2   8   0     4212.82     4004.67    117.94 o 
   3   8   0     4740.03     4639.21    103.58 o 
   4   8   0    12326.58    12024.00    291.50 o 
   5   8   0    10509.13    10850.10    302.32 o 
   6   8   0       22.41      -33.31     50.94 o 
   7   8   0      125.92      132.73     85.60 o 
   8   8   0      351.34      330.76    100.09 o 
   9   8   0     2034.35     2133.11    207.54 o 
   1   9   0     8771.91     8748.09    198.12 o 
   2   9   0     2938.60     2864.22     70.57 o 
   3   9   0      246.92      258.04     41.43 o 
   4   9   0     2949.28     2625.97    134.52 o 
   5   9   0     9073.76     9963.36    393.79 o 
   6   9   0      178.67       72.62     64.79 o 
   7   9   0        3.10       10.77     80.13 o 
   8   9   0     3052.43     3654.19    281.36 o 
   9   9   0     1028.26     1183.38    168.91 o 
   0  10   0    19139.22    18251.93    498.32 o 
   1  10   0       27.64       10.14     25.20 o 
   2  10   0     5327.39     5204.64    129.18 o 
   3  10   0     1003.57      927.72     43.76 o 
   4  10   0    27760.47    27945.50    961.39 o 
   5  10   0      735.26      709.75    109.79 o 
   6  10   0     2394.78     2395.66    171.13 o 
   7  10   0        1.64       15.37    100.51 o 
   8  10   0     1422.81     1564.08    166.08 o 
   9  10   0     8094.48     9195.17    691.72 o 
   1  11   0      581.27      532.85     41.32 o 
   2  11   0     3047.37     2983.19    100.10 o 
   3  11   0     2333.46     2065.57     96.21 o 
   4  11   0      151.63      200.21    127.47 o 
   5  11   0     8980.78     9667.22    535.00 o 
   6  11   0      266.15      166.60     89.86 o 
   7  11   0      792.14      770.83    157.81 o 
   8  11   0     2641.16     2735.35    259.75 o 
   0  12   0      695.64      560.60     75.52 o 
   1  12   0        4.56       36.61     30.88 o 
   2  12   0     3179.09     3125.13    160.36 o 
   3  12   0        4.40       68.26     52.34 o 
   4  12   0      672.65      724.53    108.21 o 
   5  12   0        0.02      -34.67     68.46 o 
   6  12   0      486.18      802.66    157.13 o 
   7  12   0     1389.86     1344.67    181.77 o 
   8  12   0      978.69     1133.35    195.18 o 
   1  13   0     3003.70     2853.94    107.20 o 
   2  13   0     5008.33     4550.36    232.06 o 
   3  13   0     3386.49     3146.23    201.76 o 
   4  13   0      361.27      586.69    117.92 o 
   5  13   0      231.43      316.92    102.93 o 
   6  13   0      487.39      431.55    124.98 o 
   7  13   0      147.85      266.11    151.67 o 
   0  14   0       15.52       49.66     81.40 o 
   1  14   0        8.20       86.89     90.69 o 
   2  14   0    12449.59    11789.06    486.27 o 
   3  14   0     3567.59     3462.36    226.06 o 
   4  14   0     2006.04     2210.20    188.77 o 
   5  14   0        4.67      128.11    106.67 o 
   6  14   0       87.67      173.25    117.05 o 
   1  15   0     1835.41     1774.02    129.80 o 
   2  15   0     1507.19     1391.98    148.05 o 
   3  15   0     1606.46     1603.67    168.02 o 
   4  15   0       57.37      235.41    148.86 o 
   5  15   0      296.88      444.62    203.40 o 
   6  15   0      569.01      801.76    169.07 o 
   0  16   0      981.74      684.44    156.19 o 
   1  16   0       43.63      111.68     81.16 o 
   2  16   0      504.19      501.05    145.43 o 
   3  16   0      291.97      258.13     99.97 o 
   4  16   0        8.85      -99.51    100.66 o 
   5  16   0       85.41      430.08    168.90 o 
   1  17   0      229.48      212.64    115.28 o 
   2  17   0      874.97      484.78    157.87 o 
   3  17   0        3.55       83.49    184.35 o 
   0  18   0      211.98      477.26    311.55 o 
 -10   1   1      237.45      202.63     85.88 o 
  -9   1   1     5529.63     5107.63    225.56 o 
  -8   1   1        6.35       91.11     47.87 o 
  -7   1   1        7.97      100.26     41.47 o 
  -6   1   1       16.97       59.09     33.83 o 
  -5   1   1      387.44      457.00     67.22 o 
  -4   1   1    25142.60    25903.36    675.48 o 
  -3   1   1     8131.44     8287.28    260.21 o 
  -2   1   1    31257.30    31490.65    433.88 o 
  -1   1   1      989.21      886.70     21.45 o 
   1   1   1     7479.23     7591.10    135.90 o 
   2   1   1    22882.15    23197.19    529.98 o 
   3   1   1     7288.45     7353.62    251.60 o 
   4   1   1    11376.93    11050.48    161.75 o 
   5   1   1       20.37       28.58     32.75 o 
   6   1   1      468.12      533.02     41.09 o 
   7   1   1     1246.44     1081.37     65.36 o 
   8   1   1     1102.46      966.15    117.28 o 
   9   1   1     2874.40     2700.78    157.47 o 
  10   1   1      123.44       17.63     76.87 o 
 -10   2   1      335.66      471.74    109.87 o 
  -9   2   1        2.19       43.54     57.70 o 
  -8   2   1     5078.60     4952.12    184.84 o 
  -7   2   1     1205.17     1048.40     59.44 o 
  -6   2   1      863.70      925.03     49.81 o 
  -5   2   1    15240.01    15260.29    268.52 o 
  -4   2   1     6783.11     7676.74    124.38 o 
  -3   2   1     1587.85     1581.78     41.61 o 
  -2   2   1    49069.55    48798.50   1151.79 o 
  -1   2   1      133.44      184.55      8.61 o 
   0   2   1     3123.08     3454.69     48.61 o 
   1   2   1      313.11      368.89     10.87 o 
   2   2   1     8131.71     9404.19    197.54 o 
   3   2   1     9751.75    10503.86    235.53 o 
   4   2   1     1452.06     1334.76     69.66 o 
   5   2   1    24010.36    24274.12    594.19 o 
   6   2   1      688.47      621.93     47.55 o 
   7   2   1      717.08      764.90     72.77 o 
   8   2   1     4714.94     4659.83    198.07 o 
   9   2   1     1078.40     1242.21    129.51 o 
  10   2   1      442.60      527.13    115.78 o 
 -10   3   1      263.50      234.62     98.99 o 
  -9   3   1     6163.41     5912.20    304.71 o 
  -8   3   1        2.31      167.75     82.98 o 
  -7   3   1     2177.28     2233.54     82.33 o 
  -6   3   1       14.83      108.10     34.70 o 
  -5   3   1     4925.30     5190.67    127.47 o 
  -4   3   1    12948.68    12661.81    215.27 o 
  -3   3   1     9407.46     9974.33    138.59 o 
  -2   3   1    25877.74    26675.00    541.24 o 
  -1   3   1      111.20      177.98     12.14 o 
   0   3   1    27853.68    28525.04    453.88 o 
   1   3   1     2674.55     2960.63     47.27 o 
   2   3   1    42420.31    41094.84    546.08 o 
   3   3   1      503.87      489.95     25.60 o 
   4   3   1    22227.59    24396.18    646.57 o 
   5   3   1     1363.38     1430.91    103.45 o 
   6   3   1     2150.90     2348.50    104.18 o 
   7   3   1      604.66      604.48     69.14 o 
   8   3   1      593.08      519.22     79.10 o 
   9   3   1     3039.31     3008.73    223.90 o 
  10   3   1       74.38      138.30    111.89 o 
 -10   4   1        2.46      112.29     83.14 o 
  -9   4   1       94.11      209.00     86.25 o 
  -8   4   1      764.20      865.84     99.58 o 
  -7   4   1     1945.34     2008.87    131.24 o 
  -6   4   1      197.70      266.68     55.24 o 
  -5   4   1      320.31      453.32     50.98 o 
  -4   4   1    12947.42    13928.10    229.66 o 
  -3   4   1      207.38      304.14     37.58 o 
  -2   4   1      943.78      955.40     26.22 o 
  -1   4   1     7737.20     8196.63    164.17 o 
   0   4   1     2321.43     2479.32     68.33 o 
   1   4   1     8138.84     8826.35     94.92 o 
   2   4   1     8386.76     8401.45    128.30 o 
   3   4   1      157.85      350.15     89.49 o 
   4   4   1     2747.98     2951.88     86.46 o 
   5   4   1      587.27      902.95     73.54 o 
   6   4   1       64.41       48.75     34.26 o 
   7   4   1     1288.04     1494.86    104.72 o 
   8   4   1        3.44      -35.38     58.08 o 
   9   4   1       35.45      102.39     66.02 o 
  10   4   1       35.02      175.14    122.67 o 
 -10   5   1       16.72     -115.34    115.34 o 
  -9   5   1      764.42      634.60    124.33 o 
  -8   5   1      122.73      242.95     79.00 o 
  -7   5   1      310.24      386.43     63.82 o 
  -6   5   1     2677.35     2745.06    118.94 o 
  -5   5   1     1992.72     2200.00     65.63 o 
  -4   5   1     3177.43     3292.08     81.06 o 
  -3   5   1    19614.31    20629.21    394.67 o 
  -2   5   1     9473.60     9917.10    255.87 o 
  -1   5   1     7680.41     7969.81    137.16 o 
   0   5   1    20566.31    21720.10    262.03 o 
   1   5   1       13.62      194.78     14.82 o 
   2   5   1    18828.70    19456.06    224.81 o 
   3   5   1     8084.53     8528.69    157.18 o 
   4   5   1      959.32     1078.10     45.62 o 
   5   5   1     2886.35     3128.51    146.27 o 
   6   5   1     1811.41     1932.77     96.79 o 
   7   5   1      466.57      429.96     75.97 o 
   8   5   1      220.04      373.29     73.94 o 
   9   5   1     1123.75     1078.23    140.61 o 
  10   5   1       34.60       43.36     86.87 o 
 -10   6   1        1.96      -26.68    101.06 o 
  -9   6   1       60.98      188.49    119.49 o 
  -8   6   1      525.92      540.28    105.97 o 
  -7   6   1        2.44       22.82     54.06 o 
  -6   6   1     4610.64     4817.79    169.40 o 
  -5   6   1     4214.72     4293.94    125.22 o 
  -4   6   1       91.11      163.38     25.01 o 
  -3   6   1     3633.69     3521.93     78.00 o 
  -2   6   1    25754.21    27991.85    491.82 o 
  -1   6   1     4566.12     4988.23     80.95 o 
   0   6   1     2824.56     3122.55     57.33 o 
   1   6   1     5711.44     6134.65     90.04 o 
   2   6   1     4328.95     4321.97     59.26 o 
   3   6   1     8301.61     7536.00    212.03 o 
   4   6   1     2140.86     2451.02     72.32 o 
   5   6   1     6514.73     6809.22    205.13 o 
   6   6   1     1088.44     1346.18     83.23 o 
   7   6   1       40.81       35.12     71.47 o 
   8   6   1      419.91      343.92     91.18 o 
   9   6   1      711.43      924.99    129.03 o 
  10   6   1      129.19      163.26    106.58 o 
 -10   7   1        8.24       88.89    112.76 o 
  -9   7   1      835.39      715.97    126.94 o 
  -8   7   1       99.98      167.67     56.78 o 
  -7   7   1     9703.29    10595.23    355.44 o 
  -6   7   1      731.90      938.30     78.35 o 
  -5   7   1     1346.56     1369.71     74.29 o 
  -4   7   1     1731.32     1780.50     57.54 o 
  -3   7   1     5142.18     5149.32    118.25 o 
  -2   7   1    37061.73    38067.88    748.18 o 
  -1   7   1      468.17      581.66     30.59 o 
   0   7   1    12579.71    12859.08    198.54 o 
   1   7   1        3.44       70.04     19.33 o 
   2   7   1    33034.20    33952.12    496.84 o 
   3   7   1     1976.65     2078.08     90.82 o 
   4   7   1     5765.98     5627.30    138.58 o 
   5   7   1        8.61      -27.45     27.45 o 
   6   7   1     5983.79     6344.32    196.15 o 
   7   7   1     4065.07     4689.52    256.66 o 
   8   7   1      435.58      534.00    115.89 o 
   9   7   1      421.55      404.30    131.71 o 
  -9   8   1      835.88      907.14    140.15 o 
  -8   8   1     1381.86     1220.67    224.16 o 
  -7   8   1     1853.21     1981.65    122.84 o 
  -6   8   1    10513.88    11427.86    473.84 o 
  -5   8   1     1722.84     1815.88     94.38 o 
  -4   8   1     2379.06     2566.49     82.65 o 
  -3   8   1     4299.43     4088.67    110.38 o 
  -2   8   1      239.20      322.32     33.91 o 
  -1   8   1      669.17      721.38     34.12 o 
   0   8   1      859.27      858.82     37.07 o 
   1   8   1      417.41      337.89     26.44 o 
   2   8   1     3247.18     3195.61     77.92 o 
   3   8   1     5914.34     6068.03    142.51 o 
   4   8   1     3427.16     3087.39    161.34 o 
   5   8   1      619.74      783.98    111.15 o 
   6   8   1     1697.12     2088.90    169.84 o 
   7   8   1     5253.55     5989.06    377.67 o 
   8   8   1       89.32      122.33     93.75 o 
   9   8   1      310.31      582.68    161.09 o 
  -9   9   1     1388.57     1485.09    211.71 o 
  -8   9   1        4.36       -5.66     76.41 o 
  -7   9   1     2948.76     3558.81    244.61 o 
  -6   9   1     4528.62     4583.72    305.15 o 
  -5   9   1      611.42      733.65     63.11 o 
  -4   9   1      428.59      389.70     36.79 o 
  -3   9   1       56.36       53.30     31.23 o 
  -2   9   1     3478.95     3344.25     98.35 o 
  -1   9   1      479.95      506.59     41.47 o 
   0   9   1     4411.98     4307.90     97.83 o 
   1   9   1      165.72      238.28     44.44 o 
   2   9   1     1170.63     1071.86     50.19 o 
   3   9   1     2669.91     2613.33    134.26 o 
   4   9   1     1383.87     1559.32    112.24 o 
   5   9   1      434.20      392.10     92.34 o 
   6   9   1     5141.10     5633.54    291.53 o 
   7   9   1     1813.59     2457.45    219.03 o 
   8   9   1        9.29       29.46     81.02 o 
   9   9   1     1003.33     1067.70    206.44 o 
  -9  10   1      194.19      394.29    184.62 o 
  -8  10   1     1875.83     1720.10    180.39 o 
  -7  10   1       25.40      125.45    129.24 o 
  -6  10   1     1021.24     1185.11    135.95 o 
  -5  10   1     1991.68     2175.84    157.50 o 
  -4  10   1      543.91      554.26     75.56 o 
  -3  10   1     1985.25     1941.54     70.54 o 
  -2  10   1      823.57      845.23     63.11 o 
  -1  10   1     1822.44     1852.65     65.99 o 
   0  10   1      802.97      968.63     51.04 o 
   1  10   1      564.24      583.77     39.36 o 
   2  10   1       36.30       41.97     19.83 o 
   3  10   1      291.82      233.70     61.40 o 
   4  10   1     1420.90     1597.66    139.35 o 
   5  10   1     2746.55     2821.18    202.72 o 
   6  10   1       91.49      172.43     79.73 o 
   7  10   1        6.03      107.94     91.68 o 
   8  10   1      251.43      206.79    110.40 o 
  -8  11   1       16.20       18.02     85.00 o 
  -7  11   1      511.87      623.49    123.12 o 
  -6  11   1     1152.67     1242.32    149.36 o 
  -5  11   1     8333.86     8778.22    582.05 o 
  -4  11   1     1929.11     2047.25    207.34 o 
  -3  11   1     2101.19     2039.97     88.38 o 
  -2  11   1     3384.24     3288.77    116.46 o 
  -1  11   1     2314.50     2193.41     74.06 o 
   0  11   1    28571.31    27795.15    591.01 o 
   1  11   1      259.40      228.14     52.21 o 
   2  11   1       38.81       58.25     36.51 o 
   3  11   1      146.10      397.35     76.32 o 
   4  11   1     3983.54     4335.66    236.71 o 
   5  11   1     3096.60     3062.33    212.88 o 
   6  11   1     1876.93     1784.65    181.37 o 
   7  11   1      525.76      670.65    144.87 o 
   8  11   1        0.68       23.27     92.22 o 
  -8  12   1      626.57      811.49    341.08 o 
  -7  12   1     1399.03     1582.23    194.28 o 
  -6  12   1      223.99      166.39     94.73 o 
  -5  12   1        7.86      -21.37     70.30 o 
  -4  12   1    15364.48    15878.80    640.48 o 
  -3  12   1       67.72      176.92     75.95 o 
  -2  12   1     2017.63     1973.36     78.72 o 
  -1  12   1    10678.08    10160.36    250.38 o 
   0  12   1     1519.34     1494.70     73.17 o 
   1  12   1    10314.91    10111.26    278.91 o 
   2  12   1     2742.75     2859.30    124.61 o 
   3  12   1       55.02       -5.45     60.14 o 
   4  12   1     4391.25     4290.15    244.29 o 
   5  12   1      864.26      997.48    138.13 o 
   6  12   1       16.47       80.16    139.24 o 
   7  12   1     3354.92     3856.40    313.79 o 
   8  12   1       11.36       27.28     98.77 o 
  -7  13   1       64.12     -105.94    105.94 o 
  -6  13   1     1410.66     1629.39    172.00 o 
  -5  13   1     4007.74     4263.22    276.65 o 
  -4  13   1      499.05      639.71    110.65 o 
  -3  13   1     1247.95     1220.54     90.21 o 
  -2  13   1       82.63      134.18     41.15 o 
  -1  13   1     3355.72     3265.55    120.60 o 
   0  13   1    17021.11    15806.37    387.29 o 
   1  13   1        5.49      119.97     52.15 o 
   2  13   1      118.22      363.79     57.29 o 
   3  13   1     2815.92     3051.82    213.34 o 
   4  13   1     3382.16     3321.23    236.27 o 
   5  13   1     1579.97     1695.47    179.22 o 
   6  13   1     1891.54     1982.17    230.69 o 
   7  13   1      176.46      297.96    130.04 o 
  -6  14   1      332.06      188.81    106.01 o 
  -5  14   1      440.47      753.67    147.79 o 
  -4  14   1     1066.33     1317.13    204.97 o 
  -3  14   1      418.99      479.34    106.86 o 
  -2  14   1       43.56       59.87     53.91 o 
  -1  14   1      586.18      623.66     80.10 o 
   0  14   1        4.38      109.61     53.86 o 
   1  14   1      685.97      842.14     85.71 o 
   2  14   1       85.11      179.92     85.99 o 
   3  14   1      431.72      475.26    111.94 o 
   4  14   1        4.24      125.26     85.29 o 
   5  14   1        2.89      -26.06     79.81 o 
   6  14   1      199.28      169.26    127.47 o 
  -6  15   1      919.74     1065.60    184.02 o 
  -5  15   1       53.67      111.43     94.54 o 
  -4  15   1      581.67      781.76    143.64 o 
  -3  15   1      221.52      103.62     89.43 o 
  -2  15   1     1263.66     1063.09    101.56 o 
  -1  15   1      182.64      108.49     74.11 o 
   0  15   1     2133.83     1852.13    140.06 o 
   1  15   1      374.93      410.90     79.62 o 
   2  15   1     1437.51     1399.89    144.79 o 
   3  15   1      505.35      611.19    119.19 o 
   4  15   1      158.90      393.81    123.70 o 
   5  15   1      334.47      352.74    124.70 o 
  -5  16   1      124.11      211.56    113.58 o 
  -4  16   1      954.45      764.69    150.42 o 
  -3  16   1     1321.67     1377.52    218.01 o 
  -2  16   1       90.73       54.00     99.76 o 
  -1  16   1       57.67       56.08     74.73 o 
   0  16   1       17.17      -25.00    101.81 o 
   1  16   1      832.76      830.91    151.92 o 
   2  16   1      993.01     1255.16    166.93 o 
   3  16   1      688.59      736.46    147.41 o 
   4  16   1      454.23      463.92    138.00 o 
  -3  17   1      443.84     1446.08    666.55 o 
  -2  17   1     2431.55     2373.98    275.47 o 
  -1  17   1       69.65       29.99     87.79 o 
   0  17   1     1260.99     1274.31    200.40 o 
   1  17   1       57.07       21.40     99.64 o 
   2  17   1     3362.23     3253.42    321.94 o 
   3  17   1        1.43       60.23    123.82 o 
   0  18   1        0.36      -15.27    137.71 o 
 -11   0   2      914.00      589.17    276.06 o 
 -10   0   2      278.67      -60.74    131.01 o 
  -9   0   2      228.60      289.80     86.50 o 
  -8   0   2       84.94       73.18     64.67 o 
  -7   0   2    24347.99    23838.90    904.35 o 
  -6   0   2     7072.14     6707.40    352.09 o 
  -5   0   2     5970.54     6275.45    265.86 o 
  -4   0   2     1569.19     1622.15     56.00 o 
  -3   0   2      239.02      291.95     23.03 o 
  -2   0   2     6212.28     5930.01    241.27 o 
  -1   0   2     1876.87     2128.23     39.78 o 
   0   0   2    29893.82    28064.13    752.82 o 
   1   0   2    21326.55    20820.16    345.46 o 
   2   0   2    24852.47    25677.83    399.89 o 
   3   0   2    38272.24    36907.00    713.34 o 
   4   0   2    10189.94    10821.31    301.51 o 
   5   0   2    16289.11    15870.05    406.01 o 
   6   0   2    33554.43    32764.22    946.99 o 
   7   0   2      143.68      129.80     55.82 o 
   8   0   2     4227.60     3708.98    194.32 o 
   9   0   2      756.08      674.21    131.64 o 
  10   0   2     1062.89     1056.36    211.45 o 
 -10   1   2      640.63      665.94    129.66 o 
  -9   1   2      167.55      224.25     66.13 o 
  -8   1   2       35.55      300.94    100.23 o 
  -7   1   2      719.21      926.03     59.22 o 
  -6   1   2     6247.47     6255.76    145.57 o 
  -5   1   2      743.35      904.12     40.35 o 
  -4   1   2    13539.16    14038.10    254.72 o 
  -3   1   2     6108.08     6503.63    102.02 o 
  -2   1   2    12218.87    11347.95    210.87 o 
  -1   1   2    11855.20    12447.13    149.99 o 
   0   1   2     2390.52     2657.96     81.71 o 
   1   1   2    27213.53    27929.72    398.83 o 
   2   1   2    35038.98    34844.73    446.75 o 
   3   1   2    10728.32    11190.85    163.20 o 
   4   1   2    16296.31    16293.67    255.51 o 
   5   1   2      621.70      633.22     35.98 o 
   6   1   2     2783.97     2639.58     95.99 o 
   7   1   2    19177.88    17853.74    482.49 o 
   8   1   2      304.92      303.03     59.32 o 
   9   1   2      142.32      243.21     89.10 o 
  10   1   2       76.16      -68.30     81.20 o 
 -10   2   2        7.85       23.67     59.37 o 
  -9   2   2      311.97      269.34     66.73 o 
  -8   2   2        3.00      169.81     56.61 o 
  -7   2   2      372.68      394.24     54.15 o 
  -6   2   2      586.76      742.02     56.17 o 
  -5   2   2      367.06      569.62     79.96 o 
  -4   2   2     5091.13     5030.42    127.91 o 
  -3   2   2     7865.33     7346.98    239.26 o 
  -2   2   2     1661.12     1892.85     51.53 o 
  -1   2   2    16353.69    16302.18    305.94 o 
   0   2   2     3793.25     3964.09     73.91 o 
   1   2   2     5303.93     4850.18     91.15 o 
   2   2   2    14254.96    13503.04    332.06 o 
   3   2   2     6552.05     6562.84    134.55 o 
   4   2   2        4.79        5.15     26.80 o 
   5   2   2     3791.51     3770.33    114.28 o 
   6   2   2     1586.11     1464.23     77.73 o 
   7   2   2     1817.68     1716.36    102.85 o 
   8   2   2      865.33     1000.73     93.12 o 
   9   2   2      814.07      894.40    113.03 o 
  10   2   2     1936.79     1681.98    229.82 o 
 -10   3   2       59.78       80.69     75.02 o 
  -9   3   2      128.42      221.62     75.89 o 
  -8   3   2      300.41      345.17     50.10 o 
  -7   3   2      248.22      297.54     45.69 o 
  -6   3   2     1265.82     1269.07     71.32 o 
  -5   3   2     3929.61     4074.73     93.20 o 
  -4   3   2    10558.12    10226.89    238.60 o 
  -3   3   2     7660.70     7979.70    164.17 o 
  -2   3   2     8336.53     7668.40    195.75 o 
  -1   3   2     4549.33     5331.68     92.75 o 
   0   3   2    32066.80    30929.52    574.61 o 
   1   3   2    22350.65    24272.46    468.14 o 
   2   3   2     1045.78      955.86     38.28 o 
   3   3   2       34.40      171.54     41.45 o 
   4   3   2      204.55      207.27     31.19 o 
   5   3   2     2296.92     1949.83     52.39 o 
   6   3   2     1264.94     1281.75    115.60 o 
   7   3   2       30.13      150.74     86.36 o 
   8   3   2     2392.41     2451.21    150.15 o 
   9   3   2     2726.77     2557.48    227.99 o 
  10   3   2      542.04      827.53    235.04 o 
 -10   4   2      887.81      939.98    141.45 o 
  -9   4   2     1123.36     1171.70    111.22 o 
  -8   4   2        2.83      -33.89     48.68 o 
  -7   4   2     9858.25     9774.56    241.15 o 
  -6   4   2     4020.39     4018.42    106.47 o 
  -5   4   2    12042.37    12173.69    235.70 o 
  -4   4   2      726.76      880.75     34.42 o 
  -3   4   2     7084.50     7300.00    153.31 o 
  -2   4   2     6197.26     6392.01    131.41 o 
  -1   4   2    17510.10    18020.01    247.50 o 
   0   4   2    84126.41    83503.95   1082.66 o 
   1   4   2     3131.87     3094.07     97.77 o 
   2   4   2     4902.56     4975.68    111.73 o 
   3   4   2     1133.06     1262.96     38.69 o 
   4   4   2    23666.21    23876.49    477.08 o 
   5   4   2      103.91      129.00     36.86 o 
   6   4   2     2039.42     2207.47    134.82 o 
   7   4   2     4099.81     3902.61    255.37 o 
   8   4   2      836.92      956.93     90.84 o 
   9   4   2        0.71      -88.39     88.39 o 
  10   4   2     1189.11     1268.40    198.60 o 
 -10   5   2       17.44       56.58     95.94 o 
  -9   5   2        2.39      271.02    118.08 o 
  -8   5   2     1524.08     1589.85    116.98 o 
  -7   5   2      158.72      259.19     70.60 o 
  -6   5   2     4721.69     4739.25    129.47 o 
  -5   5   2       22.57       48.05     23.77 o 
  -4   5   2    23654.02    24161.90    431.98 o 
  -3   5   2     5234.16     5121.05    180.82 o 
  -2   5   2     3565.39     3927.08     82.82 o 
  -1   5   2       65.87       61.77     15.32 o 
   0   5   2    43097.62    42941.03    567.33 o 
   1   5   2     3728.36     4067.08     71.47 o 
   2   5   2      615.65      616.97     35.61 o 
   3   5   2      337.90      334.10     24.80 o 
   4   5   2     4763.17     4618.58    160.64 o 
   5   5   2    12373.28    12570.40    375.47 o 
   6   5   2     5624.92     5533.96    227.46 o 
   7   5   2     1400.33     1671.46    125.78 o 
   8   5   2      175.41      181.20     85.37 o 
   9   5   2     8881.08     9355.50    486.60 o 
  10   5   2      115.91      470.09    169.35 o 
 -10   6   2       15.94      109.44    133.94 o 
  -9   6   2     3269.95     3531.75    208.95 o 
  -8   6   2       34.93       42.61     54.45 o 
  -7   6   2        1.73        4.11     41.47 o 
  -6   6   2      260.28      331.24     39.23 o 
  -5   6   2     4457.62     4772.85    137.26 o 
  -4   6   2     5934.15     6174.72    136.50 o 
  -3   6   2     2059.19     2191.07     57.88 o 
  -2   6   2     5670.83     5473.70    102.03 o 
  -1   6   2       18.16       77.57     31.99 o 
   0   6   2     4453.83     4439.28     83.39 o 
   1   6   2     8940.33     8804.26     99.72 o 
   2   6   2    19342.62    19996.33    330.63 o 
   3   6   2    11640.92    10754.74    349.45 o 
   4   6   2    14302.18    14802.15    389.71 o 
   5   6   2     3101.37     3117.22     97.39 o 
   6   6   2     1657.62     1550.50     94.92 o 
   7   6   2      544.18      619.16     72.53 o 
   8   6   2     4783.89     5182.71    410.34 o 
   9   6   2      276.40      258.98    109.32 o 
  10   6   2      181.37       19.35    105.21 o 
 -10   7   2      525.03      579.35    159.20 o 
  -9   7   2       37.96        3.34     66.94 o 
  -8   7   2     3794.56     3965.77    204.61 o 
  -7   7   2     1152.37     1155.19     91.63 o 
  -6   7   2      935.03      968.09     86.55 o 
  -5   7   2     5097.02     5131.70    133.67 o 
  -4   7   2      294.10      454.18     37.04 o 
  -3   7   2      793.12      775.24     42.72 o 
  -2   7   2     1599.67     1792.90     55.87 o 
  -1   7   2     2136.80     2140.21     57.00 o 
   0   7   2      788.06      694.63     28.48 o 
   1   7   2     1671.45     1679.27     55.05 o 
   2   7   2     9004.75     9205.41    222.94 o 
   3   7   2      217.81      319.34     66.13 o 
   4   7   2    13038.55    13094.56    451.13 o 
   5   7   2     5773.62     6379.93    273.27 o 
   6   7   2     1643.94     1735.84    158.95 o 
   7   7   2     6153.32     6928.35    388.67 o 
   8   7   2      136.50      218.20     97.85 o 
   9   7   2     1364.69     1840.91    234.69 o 
  -9   8   2       22.11       26.86     69.88 o 
  -8   8   2       15.73       50.51     56.90 o 
  -7   8   2     4645.26     5172.91    252.50 o 
  -6   8   2     1379.71     1475.67     98.96 o 
  -5   8   2      306.97      327.66     35.16 o 
  -4   8   2      271.48      380.60     40.36 o 
  -3   8   2     1328.92     1387.08     64.40 o 
  -2   8   2     3948.16     4079.25     96.21 o 
  -1   8   2      144.12      189.07     32.20 o 
   0   8   2    16384.59    16589.51    320.53 o 
   1   8   2     2291.72     2188.75    127.92 o 
   2   8   2     7053.13     7491.35    166.83 o 
   3   8   2     6508.06     6362.10    224.81 o 
   4   8   2       55.01      209.13     84.96 o 
   5   8   2     4284.95     4248.37    234.29 o 
   6   8   2     6466.51     7342.85    391.71 o 
   7   8   2       60.10      213.74     95.57 o 
   8   8   2     1914.69     2367.18    237.04 o 
   9   8   2      185.90      152.28    112.23 o 
  -9   9   2      680.44      689.18    171.52 o 
  -8   9   2      126.27      155.46     89.26 o 
  -7   9   2       24.71      135.23     78.57 o 
  -6   9   2     5888.90     6050.26    256.05 o 
  -5   9   2     1665.95     1680.11     98.95 o 
  -4   9   2     1900.62     1962.62     92.50 o 
  -3   9   2      541.08      606.25     53.09 o 
  -2   9   2    16022.40    16160.45    329.46 o 
  -1   9   2     1651.23     1671.01     94.05 o 
   0   9   2      275.21      354.16     52.53 o 
   1   9   2      296.88      253.18     49.84 o 
   2   9   2     4554.09     4614.31    146.02 o 
   3   9   2     7268.94     7344.63    271.60 o 
   4   9   2      240.69      222.48     70.76 o 
   5   9   2     1759.91     1695.57    151.14 o 
   6   9   2       11.41      -53.62     81.68 o 
   7   9   2     4587.44     5253.31    338.23 o 
   8   9   2      274.91      492.46    149.82 o 
   9   9   2       63.65      178.19    111.32 o 
  -9  10   2     1458.20     1794.25    257.44 o 
  -8  10   2      131.07      122.87     81.60 o 
  -7  10   2     1304.38     1679.54    165.29 o 
  -6  10   2      124.06      255.95    125.22 o 
  -5  10   2      825.01     1108.90     84.96 o 
  -4  10   2     4756.98     5220.62    190.94 o 
  -3  10   2    18072.87    18175.48    487.22 o 
  -2  10   2     6781.26     6762.00    171.19 o 
  -1  10   2     7501.57     7364.95    169.11 o 
   0  10   2       16.61       -4.08     24.22 o 
   1  10   2      432.64      532.53     59.73 o 
   2  10   2    27741.91    27008.86    631.91 o 
   3  10   2     1043.88     1088.01    106.96 o 
   4  10   2     2685.10     2680.92    167.41 o 
   5  10   2       23.56      154.76    101.08 o 
   6  10   2     1901.51     1912.72    174.58 o 
   7  10   2       77.93      129.11     99.79 o 
   8  10   2       90.57      126.63    108.01 o 
  -8  11   2     1149.08     1321.82    221.07 o 
  -7  11   2       64.01       78.09     84.48 o 
  -6  11   2     1538.07     1747.44    188.50 o 
  -5  11   2     1096.88      996.58    175.99 o 
  -4  11   2     1259.98     1184.67     66.75 o 
  -3  11   2      412.14      405.56     54.01 o 
  -2  11   2    12816.13    12677.03    300.89 o 
  -1  11   2     3429.41     3353.99    103.24 o 
   0  11   2        4.30       93.90     29.28 o 
   1  11   2     6187.54     6425.97    246.17 o 
   2  11   2      155.15      173.14     45.27 o 
   3  11   2     5396.48     5315.78    250.41 o 
   4  11   2     1124.53     1179.30    122.76 o 
   5  11   2      230.60      528.19    140.76 o 
   6  11   2      151.03      452.12    125.00 o 
   7  11   2      295.67      779.84    153.88 o 
   8  11   2      351.77      378.11    137.31 o 
  -8  12   2       94.83      -27.91    159.22 o 
  -7  12   2      206.22      428.15    110.95 o 
  -6  12   2        3.15       60.14     78.42 o 
  -5  12   2     1409.71     1341.44    145.20 o 
  -4  12   2       17.77       70.70     79.24 o 
  -3  12   2       24.08       47.65     43.90 o 
  -2  12   2      733.62      773.43     74.03 o 
  -1  12   2     2203.89     2158.17     90.88 o 
   0  12   2     1964.84     1872.51    121.05 o 
   1  12   2      514.13      741.23    100.91 o 
   2  12   2      708.03      673.96     67.14 o 
   3  12   2      234.14      303.47     83.50 o 
   4  12   2      550.37      780.65    109.51 o 
   5  12   2       41.40      255.12    148.16 o 
   6  12   2      603.76      729.56    145.44 o 
   7  12   2      247.45      235.52    118.12 o 
  -7  13   2      165.95      186.29    155.57 o 
  -6  13   2       61.02       94.48     79.57 o 
  -5  13   2     2061.01     2053.21    194.52 o 
  -4  13   2     2197.44     2258.65    186.02 o 
  -3  13   2      303.70      573.43     92.43 o 
  -2  13   2     1177.01     1249.76     77.32 o 
  -1  13   2        7.06       12.30     32.81 o 
   0  13   2     1713.80     1708.48    106.47 o 
   1  13   2       39.57      259.80     97.90 o 
   2  13   2      340.63      228.01     57.53 o 
   3  13   2      259.89      320.32     88.47 o 
   4  13   2     1249.83     1417.77    166.36 o 
   5  13   2     5654.35     6071.11    407.52 o 
   6  13   2      267.59      107.94    131.81 o 
   7  13   2       88.57     -124.45    124.45 o 
  -6  14   2      915.61     1115.20    228.88 o 
  -5  14   2     2909.35     3136.06    254.07 o 
  -4  14   2     6258.97     6572.92    371.19 o 
  -3  14   2     1770.22     1688.02    161.20 o 
  -2  14   2     1639.69     1478.46     93.63 o 
  -1  14   2      686.67      634.86     63.40 o 
   0  14   2     2776.07     2515.16    148.43 o 
   1  14   2      550.95      635.90     78.05 o 
   2  14   2     4087.66     3929.71    254.14 o 
   3  14   2     2587.08     2230.99    205.82 o 
   4  14   2     6984.40     7253.47    406.33 o 
   5  14   2      193.79      226.92    109.87 o 
   6  14   2      226.14      401.46    152.47 o 
  -6  15   2       12.03      345.72    239.20 o 
  -5  15   2     1026.21     1305.48    220.90 o 
  -4  15   2     1962.66     2011.89    197.95 o 
  -3  15   2      616.02      581.24    110.14 o 
  -2  15   2     1260.80     1048.98    109.94 o 
  -1  15   2      526.01      549.07     97.95 o 
   0  15   2     2347.56     2129.64    145.45 o 
   1  15   2      270.61      249.11     71.32 o 
   2  15   2       10.83       92.70     84.74 o 
   3  15   2        3.80       -8.60     78.62 o 
   4  15   2       72.31      154.40    106.16 o 
   5  15   2     3256.60     3840.58    318.06 o 
  -5  16   2      549.98      579.03    176.30 o 
  -4  16   2      217.41      351.86    155.53 o 
  -3  16   2      642.81      750.57    190.25 o 
  -2  16   2       29.50       22.69     79.33 o 
  -1  16   2      585.24      573.35    118.33 o 
   0  16   2     2368.56     2301.91    201.15 o 
   1  16   2        1.92       -5.80     73.45 o 
   2  16   2      224.61      309.00    126.74 o 
   3  16   2       10.54      -50.24     94.56 o 
   4  16   2     1257.36     1215.01    191.22 o 
  -3  17   2       87.88      216.68    133.00 o 
  -2  17   2     3935.90     3094.17    302.71 o 
  -1  17   2     1740.17     1406.84    215.19 o 
   0  17   2       75.85      332.65    330.50 o 
   1  17   2     2947.73     2665.47    296.64 o 
   2  17   2      579.09      612.91    188.76 o 
   3  17   2     1648.66     1569.51    265.76 o 
 -10   1   3      518.09      801.84    121.67 o 
  -9   1   3     3756.79     3338.48    148.48 o 
  -8   1   3        0.63       25.27     36.75 o 
  -7   1   3      503.50      459.28     45.38 o 
  -6   1   3     4592.76     4668.63    117.97 o 
  -5   1   3     6454.46     6636.21    131.92 o 
  -4   1   3     1164.22     1032.55     32.18 o 
  -3   1   3    14378.20    14031.16    215.77 o 
  -2   1   3     2249.53     2269.18     52.69 o 
  -1   1   3    11527.96    11531.37    147.44 o 
   0   1   3     4737.56     5058.15     73.06 o 
   1   1   3      199.37      327.97     16.60 o 
   2   1   3    38928.66    39211.70    581.94 o 
   3   1   3     2006.17     2221.98     49.96 o 
   4   1   3     5248.20     5338.17     99.61 o 
   5   1   3     1698.97     1679.93     63.85 o 
   6   1   3        0.02       -0.45     37.10 o 
   7   1   3       68.99      212.68     73.35 o 
   8   1   3     1161.06     1176.83     91.18 o 
   9   1   3     1090.85     1142.65    140.86 o 
  10   1   3       22.38      -30.04     92.55 o 
 -10   2   3       79.15       92.70     76.83 o 
  -9   2   3     2014.88     1648.54    121.24 o 
  -8   2   3     7803.91     6982.49    202.88 o 
  -7   2   3      862.64      959.32     78.02 o 
  -6   2   3     2059.90     1933.31     98.66 o 
  -5   2   3    12128.53    11303.68    286.59 o 
  -4   2   3     6097.60     5964.67    104.38 o 
  -3   2   3     9144.08     9305.43    214.60 o 
  -2   2   3    84708.00    77437.79    797.24 o 
  -1   2   3     2012.18     2539.99     41.87 o 
   0   2   3    16781.10    18383.05    281.22 o 
   1   2   3     4810.90     5132.75     95.19 o 
   2   2   3     8163.20     8281.30    104.81 o 
   3   2   3     5600.93     5550.13    145.98 o 
   4   2   3     4547.89     4734.33    135.04 o 
   5   2   3    16542.63    16650.27    305.48 o 
   6   2   3       21.58       63.54     27.12 o 
   7   2   3     1901.34     1784.90     97.18 o 
   8   2   3     1094.78     1068.66     97.02 o 
   9   2   3     2698.56     2398.02    186.64 o 
  10   2   3      688.46      704.59    214.14 o 
 -10   3   3      148.61      174.03     87.18 o 
  -9   3   3     5422.19     4785.21    213.65 o 
  -8   3   3       26.75       34.90     38.62 o 
  -7   3   3      840.26      909.07     64.54 o 
  -6   3   3     1298.35     1334.74     90.28 o 
  -5   3   3    10319.13     9583.51    428.29 o 
  -4   3   3     8439.20     8195.65    140.74 o 
  -3   3   3     1932.02     1734.15     37.34 o 
  -2   3   3     4432.20     4972.23     99.37 o 
  -1   3   3      305.90      334.77     22.49 o 
   0   3   3    24099.02    24599.35    363.88 o 
   1   3   3       14.61      114.47     12.62 o 
   2   3   3    16302.17    16351.80    274.44 o 
   3   3   3       90.43       85.72     14.20 o 
   4   3   3    13264.94    13573.16    195.65 o 
   5   3   3      821.79      915.06    123.37 o 
   6   3   3      635.36      508.68     69.23 o 
   7   3   3        3.37       54.64     57.40 o 
   8   3   3     1726.37     1657.33    127.64 o 
   9   3   3     1465.42     1295.99    124.97 o 
  10   3   3       33.97      176.46    114.37 o 
 -10   4   3       79.19      188.80    104.51 o 
  -9   4   3        5.62       77.59     71.98 o 
  -8   4   3       94.42      115.71     39.28 o 
  -7   4   3      144.22      345.14     77.34 o 
  -6   4   3     1421.21     1251.19    108.40 o 
  -5   4   3      178.63      283.35     58.58 o 
  -4   4   3     7145.04     7336.04    152.38 o 
  -3   4   3        0.55      118.80     29.32 o 
  -2   4   3     3650.90     3671.38     94.28 o 
  -1   4   3    10111.94    10123.60    159.26 o 
   0   4   3     3597.21     3947.69     71.44 o 
   1   4   3    12939.24    13445.96    205.83 o 
   2   4   3     3150.90     2760.60     69.05 o 
   3   4   3       26.66       58.52     25.54 o 
   4   4   3     4091.85     4100.69    101.23 o 
   5   4   3     1096.31     1142.11     60.16 o 
   6   4   3     3164.33     2857.51    118.60 o 
   7   4   3     3907.57     3989.58    214.08 o 
   8   4   3      205.55      278.76     92.30 o 
   9   4   3      152.67       -6.33     77.02 o 
  10   4   3       44.99      -23.88    103.98 o 
 -10   5   3      772.33      619.59    116.96 o 
  -9   5   3      342.59      354.66     98.36 o 
  -8   5   3       78.77      218.70     98.61 o 
  -7   5   3      198.24      441.01     53.13 o 
  -6   5   3      537.97      808.80     58.79 o 
  -5   5   3      141.63      399.37     67.09 o 
  -4   5   3       45.76      213.80    105.84 o 
  -3   5   3     9253.48     8886.30    184.47 o 
  -2   5   3     4578.60     4486.55    100.25 o 
  -1   5   3     5390.37     5856.38    106.08 o 
   0   5   3     6419.16     6437.37     92.33 o 
   1   5   3     6367.88     6567.31    115.99 o 
   2   5   3    15225.50    14620.19    309.00 o 
   3   5   3    16585.13    17583.29    462.49 o 
   4   5   3       31.05       36.77     21.91 o 
   5   5   3     4725.92     4300.75    161.32 o 
   6   5   3     1645.60     1674.62    127.49 o 
   7   5   3      303.47      325.23     84.42 o 
   8   5   3     1388.80     1325.56    159.14 o 
   9   5   3      169.12      132.08     99.69 o 
  10   5   3      134.38      122.31    123.95 o 
 -10   6   3       35.85        0.15     91.24 o 
  -9   6   3     1624.28     1452.78    152.92 o 
  -8   6   3      686.09      649.64     81.32 o 
  -7   6   3      484.86      607.76     70.57 o 
  -6   6   3     2960.30     2906.71    151.51 o 
  -5   6   3      536.26      660.50     48.92 o 
  -4   6   3     1173.78     1145.14     76.36 o 
  -3   6   3      620.53      660.36     48.13 o 
  -2   6   3    31819.59    31692.35   1306.11 o 
  -1   6   3    12578.25    12968.06    200.00 o 
   0   6   3     2840.82     2563.00     51.46 o 
   1   6   3    13128.05    13194.33    240.74 o 
   2   6   3      227.28      218.03     31.58 o 
   3   6   3    16536.27    16993.58    474.63 o 
   4   6   3     8852.66     8885.86    297.39 o 
   5   6   3     7037.01     7165.80    322.20 o 
   6   6   3     3511.07     3517.65    209.08 o 
   7   6   3     1918.61     2041.84    177.47 o 
   8   6   3       46.76      -10.98    107.64 o 
   9   6   3     1584.75     1336.15    190.51 o 
 -10   7   3       12.39       -0.97     95.53 o 
  -9   7   3      640.15      813.80    120.58 o 
  -8   7   3      459.12      564.21     77.01 o 
  -7   7   3     8687.63     9464.94    317.12 o 
  -6   7   3     1998.77     1878.32    110.03 o 
  -5   7   3     1567.18     1605.09    102.88 o 
  -4   7   3      887.18      974.17     60.64 o 
  -3   7   3     1978.24     2107.69     70.26 o 
  -2   7   3    19840.89    19545.32    353.99 o 
  -1   7   3     3805.08     3708.39     83.56 o 
   0   7   3     3151.19     3395.35     98.92 o 
   1   7   3     3166.97     3076.24     77.94 o 
   2   7   3    24993.36    24971.70    720.19 o 
   3   7   3      135.56      185.16     54.91 o 
   4   7   3     4366.53     4397.51    206.18 o 
   5   7   3     2670.16     2743.27    170.80 o 
   6   7   3     2074.36     2335.03    183.92 o 
   7   7   3     1822.39     1989.60    186.90 o 
   8   7   3      669.53      583.90    124.39 o 
   9   7   3       51.37       31.73    100.80 o 
  -9   8   3       31.49      -13.66     92.43 o 
  -8   8   3      291.49      352.22     77.83 o 
  -7   8   3      618.86      553.20     71.39 o 
  -6   8   3     7587.61     8470.39    320.88 o 
  -5   8   3     4924.96     4969.01    154.21 o 
  -4   8   3     9024.34     8461.60    282.84 o 
  -3   8   3     9311.77     9298.73    288.36 o 
  -2   8   3     3915.69     4220.00    109.67 o 
  -1   8   3     1138.64     1202.34     48.31 o 
   0   8   3    19800.14    19252.49    321.08 o 
   1   8   3      915.13      991.09     48.40 o 
   2   8   3     1063.71     1146.76     76.73 o 
   3   8   3     1918.54     1871.84    118.82 o 
   4   8   3     1079.23     1191.43    106.40 o 
   5   8   3       16.68      -28.59     58.66 o 
   6   8   3       29.86      114.94     73.84 o 
   7   8   3     5138.42     5517.55    333.81 o 
   8   8   3     1444.81     1627.64    255.23 o 
   9   8   3     1689.90     2113.28    253.93 o 
  -9   9   3      478.67      256.21    122.04 o 
  -8   9   3      202.34      -19.02     92.29 o 
  -7   9   3     6857.42     7085.75    312.92 o 
  -6   9   3     4528.54     4460.71    305.89 o 
  -5   9   3       89.82      203.58     80.56 o 
  -4   9   3    11210.88    10064.61    404.06 o 
  -3   9   3     3582.00     3409.79    109.78 o 
  -2   9   3     5829.15     5795.70    185.13 o 
  -1   9   3     8344.01     8057.82    184.38 o 
   0   9   3      616.77      640.60     36.61 o 
   1   9   3      767.76      832.01     67.41 o 
   2   9   3      776.75      855.09     52.81 o 
   3   9   3      341.52      491.44     96.69 o 
   4   9   3      298.37      416.17     85.74 o 
   5   9   3      670.11      986.55    126.65 o 
   6   9   3     3058.90     3525.33    263.92 o 
   7   9   3      737.77      542.12    119.73 o 
   8   9   3       30.88      118.47    102.21 o 
  -9  10   3       57.27        1.12     87.85 o 
  -8  10   3     1038.32     1081.14    176.17 o 
  -7  10   3     1657.24     1459.38    190.71 o 
  -6  10   3      291.85      403.09     69.76 o 
  -5  10   3     2638.09     2659.32    114.31 o 
  -4  10   3     1959.04     1981.35     95.57 o 
  -3  10   3     3264.86     3211.69    115.72 o 
  -2  10   3     2218.36     2246.11     84.44 o 
  -1  10   3     2466.69     2422.83     86.36 o 
   0  10   3      168.10      198.86     43.13 o 
   1  10   3     2763.54     2617.58    164.17 o 
   2  10   3     2156.57     1930.86     82.97 o 
   3  10   3      266.30      300.30    107.95 o 
   4  10   3      254.93      264.80     84.12 o 
   5  10   3     2967.85     3122.19    283.48 o 
   6  10   3      951.73      761.51    140.93 o 
   7  10   3      129.97      194.78    100.40 o 
   8  10   3     1125.63     1209.94    190.76 o 
  -8  11   3        1.68        4.82     99.47 o 
  -7  11   3     1773.12     1550.06    157.39 o 
  -6  11   3      184.39      166.41     74.37 o 
  -5  11   3     4015.98     3972.97    168.60 o 
  -4  11   3     1161.46     1279.97     78.61 o 
  -3  11   3       12.52      -21.52     37.91 o 
  -2  11   3     1009.18      891.48     63.76 o 
  -1  11   3      828.84      921.46     99.67 o 
   0  11   3    22240.13    20964.05    444.86 o 
   1  11   3      375.05      337.23     64.91 o 
   2  11   3      374.16      427.61     55.94 o 
   3  11   3     6714.37     6512.02    286.17 o 
   4  11   3     5638.03     5824.22    314.40 o 
   5  11   3     2493.98     2696.40    206.62 o 
   6  11   3     1066.69     1262.23    169.93 o 
   7  11   3      171.34      293.64    178.91 o 
   8  11   3       55.88      229.00    126.29 o 
  -8  12   3        2.75      205.81    123.52 o 
  -7  12   3      215.19      409.15    178.58 o 
  -6  12   3     1492.11     1398.68    151.02 o 
  -5  12   3       33.90       62.63     74.09 o 
  -4  12   3     9707.60     8812.18    273.88 o 
  -3  12   3       89.61      236.53     50.68 o 
  -2  12   3     1803.46     1804.75     94.05 o 
  -1  12   3     5144.00     4985.24    150.49 o 
   0  12   3     5413.81     4979.42    183.18 o 
   1  12   3    15536.66    14971.96    529.41 o 
   2  12   3    12293.99    11933.73    414.08 o 
   3  12   3      348.75      482.96     98.65 o 
   4  12   3     4910.33     4806.49    283.29 o 
   5  12   3     1017.59     1089.96    146.46 o 
   6  12   3     2908.94     3043.88    277.06 o 
   7  12   3     4948.09     5491.67    400.15 o 
  -7  13   3      310.92      363.08    173.68 o 
  -6  13   3       24.56      116.96     91.75 o 
  -5  13   3      880.87      972.35    127.32 o 
  -4  13   3      909.65     1001.24    129.93 o 
  -3  13   3      765.33      732.25     72.69 o 
  -2  13   3      657.61      697.81     64.34 o 
  -1  13   3      727.23      669.40     59.35 o 
   0  13   3    15032.57    14808.59    478.90 o 
   1  13   3     1130.63     1275.31    116.56 o 
   2  13   3      499.34      653.95    109.17 o 
   3  13   3     4194.02     4693.69    261.52 o 
   4  13   3     2343.38     2489.98    230.03 o 
   5  13   3     1728.69     1656.78    202.43 o 
   6  13   3     1579.71     1679.36    211.20 o 
   7  13   3      677.13      768.75    183.63 o 
  -6  14   3       58.51       98.26    112.44 o 
  -5  14   3     1320.63     1531.64    166.57 o 
  -4  14   3      447.00      441.06     99.26 o 
  -3  14   3     1915.29     2000.09    132.14 o 
  -2  14   3       83.70      213.98     82.65 o 
  -1  14   3     1629.93     1402.16    108.61 o 
   0  14   3       88.22       35.90     53.91 o 
   1  14   3      913.65      950.93     89.03 o 
   2  14   3      798.40      916.18    125.36 o 
   3  14   3     1068.88     1012.35    143.51 o 
   4  14   3      545.90      873.63    152.46 o 
   5  14   3      549.85      749.51    162.22 o 
   6  14   3      830.70      918.09    186.42 o 
  -6  15   3     1848.81     2036.29    260.63 o 
  -5  15   3       31.87       24.18    123.26 o 
  -4  15   3     2439.08     2558.34    207.67 o 
  -3  15   3      435.84      544.73    100.15 o 
  -2  15   3     2896.73     2949.05    218.46 o 
  -1  15   3     2570.71     2340.47    151.52 o 
   0  15   3      211.18      186.76     76.23 o 
   1  15   3      526.20      563.39    128.08 o 
   2  15   3      443.88      650.69    134.48 o 
   3  15   3       35.95       75.25     90.17 o 
   4  15   3       60.54      375.47    178.68 o 
   5  15   3       35.80       10.43     89.99 o 
  -4  16   3     2005.32     2250.91    279.10 o 
  -3  16   3     2126.80     2236.08    275.59 o 
  -2  16   3       66.19      158.93    108.75 o 
  -1  16   3      270.98      418.60    126.69 o 
   0  16   3     4469.29     4033.26    261.59 o 
   1  16   3      392.81      287.22    106.96 o 
   2  16   3      258.00      233.88    111.96 o 
   3  16   3     1479.05     1337.15    182.02 o 
   4  16   3        1.80       -1.67     95.81 o 
  -3  17   3      116.78       38.95    117.25 o 
  -2  17   3     2536.57     2409.78    282.74 o 
  -1  17   3      540.12      626.24    192.60 o 
   0  17   3      224.88       -0.69     95.47 o 
   1  17   3      345.26      411.10    145.75 o 
   2  17   3     2149.26     2009.64    288.68 o 
 -10   0   4      430.09      224.98    171.17 o 
  -9   0   4     6981.82     6637.84    542.83 o 
  -8   0   4      402.22      305.39    111.74 o 
  -7   0   4      773.10      792.83     99.84 o 
  -6   0   4      351.90      334.81     84.86 o 
  -5   0   4    27256.48    25925.92    643.21 o 
  -4   0   4       30.47      153.18     31.97 o 
  -3   0   4    15023.47    15642.04    629.74 o 
  -2   0   4       40.25      177.89     16.66 o 
  -1   0   4    26122.48    26518.62    587.96 o 
   0   0   4   138343.52   124470.31   2709.07 o 
   1   0   4     3437.33     3517.29     83.49 o 
   2   0   4    10961.74    10279.47    214.50 o 
   3   0   4    21612.45    22238.45    692.83 o 
   4   0   4    26485.94    26179.97    668.80 o 
   5   0   4      850.88      852.17     68.88 o 
   6   0   4     5281.50     5034.43    191.03 o 
   7   0   4     1030.68     1162.02    126.47 o 
   8   0   4       31.75      117.15    107.80 o 
   9   0   4       35.87      113.53    170.20 o 
  10   0   4       14.27     -174.29    216.80 o 
 -10   1   4     1558.94     1633.17    184.99 o 
  -9   1   4      548.06      525.47     70.31 o 
  -8   1   4     4738.11     4260.95    171.78 o 
  -7   1   4      564.18      496.01     44.56 o 
  -6   1   4       13.69       26.32     27.70 o 
  -5   1   4      451.37      489.26     52.89 o 
  -4   1   4    65023.27    60503.98    982.03 o 
  -3   1   4     2771.31     2398.48     34.87 o 
  -2   1   4      153.59      180.16     23.51 o 
  -1   1   4    25875.06    25275.73    276.00 o 
   0   1   4    80865.55    74671.60   1058.95 o 
   1   1   4    28799.93    28622.87    436.34 o 
   2   1   4     5891.02     5685.38    101.49 o 
   3   1   4     3750.14     3577.41    109.38 o 
   4   1   4       85.81       94.85     35.06 o 
   5   1   4    15452.80    16254.29    330.12 o 
   6   1   4     1480.67     1447.30     63.25 o 
   7   1   4     1873.54     1769.80    100.89 o 
   8   1   4        1.87      -10.05     67.54 o 
   9   1   4     2519.08     1927.65    166.94 o 
  10   1   4       48.52     -116.19    116.19 o 
 -10   2   4      784.86      844.94    230.77 o 
  -9   2   4     5089.23     4695.06    214.29 o 
  -8   2   4      180.86      232.41     46.83 o 
  -7   2   4     7767.96     7287.97    222.27 o 
  -6   2   4      986.55      801.72     57.00 o 
  -5   2   4    21193.33    20531.31    440.72 o 
  -4   2   4     3942.41     3353.79     94.18 o 
  -3   2   4     4852.10     4570.65    141.74 o 
  -2   2   4    13614.39    12515.67    183.18 o 
  -1   2   4     4911.19     5415.43    108.93 o 
   0   2   4    11744.12    10435.80    190.24 o 
   1   2   4     2713.08     2854.38     68.12 o 
   2   2   4     4645.63     5049.23     80.48 o 
   3   2   4       77.80      319.08     47.89 o 
   4   2   4     8335.85     8552.96    179.44 o 
   5   2   4      121.28      311.19     60.54 o 
   6   2   4      393.16      554.57     95.97 o 
   7   2   4       35.67      191.14     67.06 o 
   8   2   4      737.45      822.69     91.50 o 
   9   2   4       67.78      164.14     88.52 o 
  10   2   4      106.32      155.70    130.88 o 
 -10   3   4     2826.37     2850.67    277.90 o 
  -9   3   4      254.93      270.23    131.36 o 
  -8   3   4     9282.11     9248.21    433.28 o 
  -7   3   4      101.15      155.49     57.00 o 
  -6   3   4    22348.49    21606.98    510.34 o 
  -5   3   4    15698.27    15673.76    292.82 o 
  -4   3   4       16.33      114.68     33.28 o 
  -3   3   4    16973.71    15764.83    217.10 o 
  -2   3   4    10917.56    11496.39    179.26 o 
  -1   3   4     1424.32     1130.74     38.30 o 
   0   3   4     7399.99     7658.20    149.36 o 
   1   3   4      127.96      104.90     23.57 o 
   2   3   4     8056.71     8954.94    125.22 o 
   3   3   4     4523.39     4633.02     78.79 o 
   4   3   4     2710.24     2454.89     53.76 o 
   5   3   4      899.09     1123.93     61.31 o 
   6   3   4      369.96      292.39     61.70 o 
   7   3   4    10645.49     9898.06    607.51 o 
   8   3   4      370.59      455.47     83.24 o 
   9   3   4        1.86     -110.70    115.15 o 
  10   3   4      509.83      352.15    143.42 o 
 -10   4   4     1653.52     1740.35    226.11 o 
  -9   4   4     1500.06     1358.21    144.21 o 
  -8   4   4       10.67      247.98     84.49 o 
  -7   4   4    32883.05    31690.05    920.76 o 
  -6   4   4     1191.14     1207.87     57.06 o 
  -5   4   4     2681.97     2436.28     78.04 o 
  -4   4   4    17268.47    17785.52    382.50 o 
  -3   4   4    10832.90    10727.90    172.14 o 
  -2   4   4    25491.08    25636.96    403.88 o 
  -1   4   4      756.14      794.74     58.61 o 
   0   4   4       93.24      160.11     16.35 o 
   1   4   4       13.63       77.65     23.63 o 
   2   4   4    13363.99    13884.49    236.19 o 
   3   4   4    11212.94    10944.86    228.66 o 
   4   4   4      224.24      379.46     57.80 o 
   5   4   4       13.74       79.59     61.77 o 
   6   4   4    16260.33    15307.68    791.31 o 
   7   4   4       52.48      202.84     89.82 o 
   8   4   4     1015.77      983.94    160.39 o 
   9   4   4      196.35      180.15     96.12 o 
 -10   5   4     1824.18     1693.93    221.55 o 
  -9   5   4      625.13      633.61    104.58 o 
  -8   5   4     1392.18     1576.43     97.18 o 
  -7   5   4      509.41      614.63    112.23 o 
  -6   5   4    23040.80    22580.92    549.68 o 
  -5   5   4     3514.00     3479.89     93.75 o 
  -4   5   4     2269.28     2528.90     76.23 o 
  -3   5   4     3954.38     3480.40     79.70 o 
  -2   5   4    42229.62    41561.18    907.08 o 
  -1   5   4     3119.86     2767.03     67.86 o 
   0   5   4     8338.79     8748.26    135.99 o 
   1   5   4     1160.30      862.99     39.44 o 
   2   5   4    19066.72    19253.44    337.14 o 
   3   5   4    17892.81    17118.97    335.88 o 
   4   5   4     1568.29     1604.41     56.71 o 
   5   5   4      825.77      726.72     75.26 o 
   6   5   4      901.58      762.64     74.29 o 
   7   5   4     6834.42     7052.33    348.23 o 
   8   5   4       46.15       84.37     79.85 o 
   9   5   4      408.56      356.99    164.00 o 
 -10   6   4       21.95       74.29    122.80 o 
  -9   6   4       12.04      -80.39     80.50 o 
  -8   6   4       28.47       35.27     61.73 o 
  -7   6   4     5398.27     5673.08    168.59 o 
  -6   6   4     1138.00     1141.53     72.15 o 
  -5   6   4     1260.18     1177.10    110.26 o 
  -4   6   4        4.27        3.69     25.08 o 
  -3   6   4    30078.83    28722.74    540.47 o 
  -2   6   4     8649.33     8804.77    197.87 o 
  -1   6   4    15755.65    15600.91    283.99 o 
   0   6   4     6976.40     6840.72    114.29 o 
   1   6   4      553.10      560.29     36.71 o 
   2   6   4    27356.51    26628.82    501.57 o 
   3   6   4      204.53      350.56     57.51 o 
   4   6   4       38.56      -14.99     48.03 o 
   5   6   4     2156.60     2357.22    158.56 o 
   6   6   4     3233.23     3595.25    304.76 o 
   7   6   4       12.83      193.63    108.86 o 
   8   6   4      233.30      259.38    145.85 o 
   9   6   4      108.11      128.26     99.87 o 
 -10   7   4      720.68      876.32    206.27 o 
  -9   7   4       81.38      125.61     86.85 o 
  -8   7   4       36.68      113.71     78.50 o 
  -7   7   4       13.54      -27.08     58.59 o 
  -6   7   4     2159.67     2406.33     93.94 o 
  -5   7   4     1801.84     1719.09     82.73 o 
  -4   7   4     5650.42     5510.60    168.51 o 
  -3   7   4      112.63      226.69     64.17 o 
  -2   7   4    20709.50    20562.22    446.33 o 
  -1   7   4     7927.87     8049.65    152.19 o 
   0   7   4     6786.38     6613.79    121.05 o 
   1   7   4    30733.27    31877.76    668.79 o 
   2   7   4      344.12      342.91     35.93 o 
   3   7   4     7081.36     6695.63    269.32 o 
   4   7   4     3552.09     3405.76    176.60 o 
   5   7   4      331.70      334.26     91.29 o 
   6   7   4      604.99      683.75    102.55 o 
   7   7   4        1.81      -92.31     92.31 o 
   8   7   4      126.05      209.54    113.29 o 
   9   7   4       11.15      -23.26     98.08 o 
  -9   8   4     1578.09     1687.65    209.28 o 
  -8   8   4       56.50      -71.32     79.73 o 
  -7   8   4      241.36       39.17     61.80 o 
  -6   8   4        5.98       89.59     43.70 o 
  -5   8   4     8546.88     8330.88    297.44 o 
  -4   8   4       10.21       72.24     43.45 o 
  -3   8   4     4784.40     4465.87    127.87 o 
  -2   8   4     1192.11     1270.34     60.54 o 
  -1   8   4    11556.11    11183.98    219.16 o 
   0   8   4    11286.78    11047.68    199.12 o 
   1   8   4     2234.34     2109.39     78.05 o 
   2   8   4     2036.72     1939.26     73.17 o 
   3   8   4     1359.59     1393.69    102.70 o 
   4   8   4     8260.48     7926.35    324.92 o 
   5   8   4       70.21      186.63    136.16 o 
   6   8   4      149.62       93.70     76.98 o 
   7   8   4       22.31       51.82     85.03 o 
   8   8   4       24.40      142.84    110.98 o 
   9   8   4        6.17      -27.99     91.24 o 
  -9   9   4     1620.22     1156.69    195.47 o 
  -8   9   4     4907.76     5315.23    361.11 o 
  -7   9   4      602.90      674.37     77.69 o 
  -6   9   4      311.74      508.24     80.46 o 
  -5   9   4        1.49      244.60     83.56 o 
  -4   9   4    22281.60    21519.06    530.01 o 
  -3   9   4     1204.61     1265.01     72.20 o 
  -2   9   4     5896.49     6269.00    160.46 o 
  -1   9   4     2184.49     2223.59     86.73 o 
   0   9   4    21356.60    20847.34    415.86 o 
   1   9   4     2258.35     2231.42     91.37 o 
   2   9   4      906.67      909.58    112.66 o 
   3   9   4      150.27      280.81     77.07 o 
   4   9   4     5852.98     5876.72    287.28 o 
   5   9   4    10543.81    10550.61    535.17 o 
   6   9   4       59.82      -71.88     83.18 o 
   7   9   4      442.35      321.07    124.19 o 
   8   9   4       31.08       61.62     97.29 o 
  -9  10   4     5110.72     5013.18    423.86 o 
  -8  10   4      705.48      511.50    136.93 o 
  -7  10   4      879.69      963.01    128.01 o 
  -6  10   4     2707.07     2766.93    156.43 o 
  -5  10   4     6967.63     7398.02    236.82 o 
  -4  10   4     4281.89     4231.21    151.28 o 
  -3  10   4      806.04      764.84     61.24 o 
  -2  10   4       33.54      106.47     37.03 o 
  -1  10   4       13.31       81.21     31.50 o 
   0  10   4     2119.70     1914.44     62.24 o 
   1  10   4     2929.25     2681.09    107.57 o 
   2  10   4     6109.12     5876.69    207.38 o 
   3  10   4      702.57      873.29    100.64 o 
   4  10   4     5636.26     5658.84    334.98 o 
   5  10   4     4028.97     4446.80    299.30 o 
   6  10   4      290.14      152.94    126.57 o 
   7  10   4        0.05      195.78    110.84 o 
   8  10   4     2753.93     3072.18    317.38 o 
  -8  11   4     3665.70     3637.89    329.33 o 
  -7  11   4       92.91        1.94     88.19 o 
  -6  11   4      540.82      645.05     86.95 o 
  -5  11   4     1972.57     1782.58    125.50 o 
  -4  11   4     6707.88     6665.72    225.45 o 
  -3  11   4     3500.29     3441.84    130.04 o 
  -2  11   4     2709.79     2746.31    113.09 o 
  -1  11   4       29.27       39.65     30.90 o 
   0  11   4     1649.62     1628.79     94.74 o 
   1  11   4      170.49      238.21     45.60 o 
   2  11   4       14.46      -61.66     61.66 o 
   3  11   4       27.28      172.24     80.60 o 
   4  11   4     6675.79     6596.78    352.11 o 
   5  11   4     3531.79     3594.76    267.16 o 
   6  11   4      118.61       98.61     94.35 o 
   7  11   4      408.06      413.01    136.75 o 
  -8  12   4        4.36     -104.41    104.41 o 
  -7  12   4     1636.91     1921.87    236.11 o 
  -6  12   4        0.34      -40.87     69.52 o 
  -5  12   4      672.71      748.43     86.75 o 
  -4  12   4        2.85       24.79     57.69 o 
  -3  12   4      585.22      729.07     67.01 o 
  -2  12   4      368.64      499.82     74.07 o 
  -1  12   4     1439.18     1374.45     71.68 o 
   0  12   4        3.02       58.18     45.66 o 
   1  12   4     1322.32     1432.59    134.39 o 
   2  12   4      979.49     1102.08    111.41 o 
   3  12   4     1214.34     1160.98    139.28 o 
   4  12   4      501.56      576.12    119.87 o 
   5  12   4      383.55      640.70    132.44 o 
   6  12   4      528.22      544.70    130.21 o 
   7  12   4       10.84      145.86    133.01 o 
  -7  13   4      910.03      712.94    157.52 o 
  -6  13   4      812.90     1073.07    164.74 o 
  -5  13   4      332.25      208.50     87.24 o 
  -4  13   4       45.33      162.40     54.40 o 
  -3  13   4      482.20      479.16     64.94 o 
  -2  13   4    16033.06    14569.12    396.74 o 
  -1  13   4      743.79      987.33     92.75 o 
   0  13   4       21.29      124.43     59.05 o 
   1  13   4     1088.30     1140.73    160.74 o 
   2  13   4     2039.08     2108.01    168.39 o 
   3  13   4     2988.85     2669.23    201.79 o 
   4  13   4      364.60      427.81    151.86 o 
   5  13   4      776.24      756.32    160.68 o 
   6  13   4        1.86      -51.95     93.12 o 
  -6  14   4     1306.90      957.40    167.43 o 
  -5  14   4      343.33      546.50    138.38 o 
  -4  14   4     1124.17      901.74    154.18 o 
  -3  14   4     8200.81     7587.19    271.79 o 
  -2  14   4       14.57       20.33     66.32 o 
  -1  14   4     3004.46     2833.77    162.38 o 
   0  14   4       63.67      101.07     66.47 o 
   1  14   4      447.33      367.42     92.99 o 
   2  14   4     9694.85     8860.49    449.99 o 
   3  14   4      330.56      513.52    174.07 o 
   4  14   4       59.37        3.70     81.15 o 
   5  14   4      227.90      515.20    134.96 o 
  -5  15   4      180.17      232.99    111.79 o 
  -4  15   4      355.21      266.11    139.29 o 
  -3  15   4      251.64      443.31    127.66 o 
  -2  15   4     7313.56     6502.43    289.52 o 
  -1  15   4      544.74      560.97     89.90 o 
   0  15   4        2.81       -8.29     54.25 o 
   1  15   4      272.26      179.76     97.80 o 
   2  15   4     2406.64     2285.35    205.78 o 
   3  15   4     1304.76     1265.51    173.58 o 
   4  15   4     1232.87     1476.79    238.40 o 
   5  15   4      172.07      276.70    127.59 o 
  -4  16   4       21.29      289.32    153.08 o 
  -3  16   4       89.24      481.49    187.20 o 
  -2  16   4        0.64       48.35     85.56 o 
  -1  16   4       93.05      -14.46     78.49 o 
   0  16   4      276.83      202.92     92.07 o 
   1  16   4      381.50      392.69    114.60 o 
   2  16   4        3.16       -3.12     88.09 o 
   3  16   4     1860.23     1962.35    223.34 o 
  -2  17   4      228.43      283.08    141.52 o 
  -1  17   4      705.01      684.26    222.42 o 
   0  17   4      113.06      196.25    126.77 o 
   1  17   4      329.76      295.83    231.54 o 
   2  17   4      494.71      374.03    166.76 o 
 -10   1   5      165.20      281.04    167.34 o 
  -9   1   5     1374.48      944.31    116.15 o 
  -8   1   5      665.92      700.10     68.04 o 
  -7   1   5     1104.01     1000.95     58.70 o 
  -6   1   5     1642.00     1410.84     83.38 o 
  -5   1   5     4544.15     4125.09     82.58 o 
  -4   1   5     4522.80     4305.09    109.89 o 
  -3   1   5     7526.25     7800.63    326.02 o 
  -2   1   5     4168.15     4043.52     84.89 o 
  -1   1   5     2833.64     2825.42     73.77 o 
   0   1   5      171.26      233.05     25.60 o 
   1   1   5     1381.97     1724.53     52.46 o 
   2   1   5     9498.95     9555.98    184.88 o 
   3   1   5      168.15      244.36     44.74 o 
   4   1   5     1802.35     1909.77     63.83 o 
   5   1   5     3684.30     3695.03    108.62 o 
   6   1   5       38.38       22.69     39.41 o 
   7   1   5      171.97      287.63     71.25 o 
   8   1   5     1246.07     1296.10    143.44 o 
   9   1   5      155.51       71.94    165.84 o 
 -10   2   5        4.33      116.21    103.16 o 
  -9   2   5     6599.79     6629.59    324.84 o 
  -8   2   5     4112.37     3957.80    179.29 o 
  -7   2   5     5766.24     5376.33    226.61 o 
  -6   2   5     1126.14     1016.91     58.68 o 
  -5   2   5     2123.05     2055.34     68.72 o 
  -4   2   5    15740.26    14349.77    283.60 o 
  -3   2   5     3245.38     2990.05    151.85 o 
  -2   2   5    64649.57    61782.32   1156.22 o 
  -1   2   5     1465.92     1654.09     78.64 o 
   0   2   5     3267.27     3458.56     92.08 o 
   1   2   5     2142.59     2205.63     57.76 o 
   2   2   5    20200.64    20298.03    525.10 o 
   3   2   5    12387.69    12458.64    257.54 o 
   4   2   5    16634.10    16927.19    370.53 o 
   5   2   5     4216.10     4447.33    137.82 o 
   6   2   5       44.39       66.34     44.13 o 
   7   2   5     2145.46     1830.09    116.17 o 
   8   2   5       54.79       22.20     52.45 o 
   9   2   5     3031.36     3209.63    306.02 o 
 -10   3   5        2.91      158.24    106.63 o 
  -9   3   5     2154.70     2384.89    173.62 o 
  -8   3   5     1660.37     1453.30    147.50 o 
  -7   3   5      456.86      427.95     55.54 o 
  -6   3   5     3397.23     3000.15    135.04 o 
  -5   3   5     8111.97     7694.74    205.93 o 
  -4   3   5        4.26       63.27     21.68 o 
  -3   3   5     5995.47     5817.29    115.16 o 
  -2   3   5     3722.19     3846.96     58.52 o 
  -1   3   5     2707.48     3058.89     60.91 o 
   0   3   5     1090.77     1077.10     50.19 o 
   1   3   5     1151.54     1539.65     40.75 o 
   2   3   5    10296.95    10489.09    167.64 o 
   3   3   5     2486.11     2406.21     96.40 o 
   4   3   5     4132.45     4401.49    154.24 o 
   5   3   5     1651.22     1648.08     95.09 o 
   6   3   5      965.93      801.76    135.83 o 
   7   3   5     1673.37     1693.06    135.60 o 
   8   3   5      143.34      305.34     93.90 o 
   9   3   5        0.12       36.23    112.88 o 
 -10   4   5        7.07      110.40    134.94 o 
  -9   4   5       21.25       -5.63     73.67 o 
  -8   4   5      154.02      133.72     58.21 o 
  -7   4   5      565.85      641.34     69.44 o 
  -6   4   5     1659.41     1480.01     74.11 o 
  -5   4   5      519.70      598.46     45.15 o 
  -4   4   5     3176.64     3199.64    141.53 o 
  -3   4   5        7.97      100.78     48.13 o 
  -2   4   5     2277.25     2063.27     49.65 o 
  -1   4   5      701.77      738.41     34.25 o 
   0   4   5    13679.52    14245.94    449.59 o 
   1   4   5     1979.29     1833.64     64.44 o 
   2   4   5    16636.97    16454.75    252.75 o 
   3   4   5      191.13      293.80     59.96 o 
   4   4   5      206.48      256.23     51.55 o 
   5   4   5        1.87      109.03     37.61 o 
   6   4   5     1276.87     1038.06     98.41 o 
   7   4   5     1752.87     1851.96    180.21 o 
   8   4   5       32.22      203.42     96.11 o 
   9   4   5       38.21       24.95    134.92 o 
 -10   5   5      571.31      503.14    155.95 o 
  -9   5   5      158.19      162.56     73.79 o 
  -8   5   5      292.91      405.59     89.48 o 
  -7   5   5      517.42      507.64     65.11 o 
  -6   5   5     1007.57      948.43     67.97 o 
  -5   5   5      392.47      474.00     35.25 o 
  -4   5   5     1929.41     1796.51     53.43 o 
  -3   5   5     6252.16     6539.99    150.31 o 
  -2   5   5       10.32       24.07     28.39 o 
  -1   5   5     4096.97     4658.06    142.66 o 
   0   5   5     6105.28     6433.01    118.85 o 
   1   5   5      218.54      201.15     35.34 o 
   2   5   5    13098.25    12586.88    389.27 o 
   3   5   5     2057.96     1732.43     96.23 o 
   4   5   5       15.08       22.60     27.30 o 
   5   5   5     5383.36     5439.06    259.79 o 
   6   5   5     1767.38     1752.02    148.33 o 
   7   5   5      881.06      938.37    133.62 o 
   8   5   5     1116.81     1097.95    150.46 o 
   9   5   5      112.01      -12.59    116.19 o 
 -10   6   5      162.00      134.73    124.67 o 
  -9   6   5     2566.94     2483.44    255.96 o 
  -8   6   5      609.68      727.75    105.62 o 
  -7   6   5      956.20      976.56     75.08 o 
  -6   6   5      783.34      690.54     76.58 o 
  -5   6   5       28.92       30.35     41.10 o 
  -4   6   5     3338.76     3356.84     97.77 o 
  -3   6   5      381.64      445.27     37.53 o 
  -2   6   5    23872.12    23861.16    439.48 o 
  -1   6   5     2100.18     2058.36     63.13 o 
   0   6   5    11258.35    12152.16    213.88 o 
   1   6   5     2714.84     2547.25     93.22 o 
   2   6   5     2502.44     2671.21     88.95 o 
   3   6   5     3003.68     2994.84    156.49 o 
   4   6   5    14767.87    14785.75    504.74 o 
   5   6   5     2774.40     2653.49    187.02 o 
   6   6   5      593.21      657.54    162.07 o 
   7   6   5       18.02      165.57     92.86 o 
   8   6   5        0.10       10.93    107.67 o 
   9   6   5     3691.34     3594.90    428.52 o 
  -9   7   5      253.45      267.24    112.45 o 
  -8   7   5      575.39      542.49    107.38 o 
  -7   7   5     3748.67     3789.29    271.62 o 
  -6   7   5     1062.85     1036.75     89.42 o 
  -5   7   5     2812.95     2649.52     96.94 o 
  -4   7   5     2947.83     2628.71     84.54 o 
  -3   7   5     1032.76     1021.59     53.29 o 
  -2   7   5      287.20      365.46     77.29 o 
  -1   7   5       21.11      123.82     41.48 o 
   0   7   5       56.15      145.49     25.73 o 
   1   7   5     4353.87     3980.71    116.43 o 
   2   7   5     3846.47     3683.16    190.24 o 
   3   7   5       59.20        8.12     71.03 o 
   4   7   5     5611.37     5421.46    249.88 o 
   5   7   5     4672.05     4943.82    270.67 o 
   6   7   5      408.14      569.58    116.06 o 
   7   7   5      133.94       72.52     83.91 o 
   8   7   5      670.70      497.57    138.79 o 
   9   7   5      212.94      308.65    140.48 o 
  -9   8   5       69.86      119.57     92.07 o 
  -8   8   5      686.81      617.82    118.02 o 
  -7   8   5      227.50      306.24     86.40 o 
  -6   8   5    11270.48    11020.16    472.31 o 
  -5   8   5     9240.97     9240.11    250.99 o 
  -4   8   5     4596.26     4431.90    142.85 o 
  -3   8   5     5964.77     5758.03    184.86 o 
  -2   8   5     1156.11     1108.55     78.93 o 
  -1   8   5      328.27      302.67     32.17 o 
   0   8   5    34556.45    33624.13    635.51 o 
   1   8   5     1811.21     1769.39     76.95 o 
   2   8   5     4052.15     3996.41    121.07 o 
   3   8   5      280.13      157.06     65.84 o 
   4   8   5      655.72      740.22    138.56 o 
   5   8   5     1789.27     1577.89    154.50 o 
   6   8   5      224.63      300.91    103.74 o 
   7   8   5     1876.75     2012.74    205.46 o 
   8   8   5      605.99      456.34    140.08 o 
  -9   9   5      650.86      660.68    207.95 o 
  -8   9   5        0.20      -37.74     77.41 o 
  -7   9   5     3122.84     3146.50    316.25 o 
  -6   9   5     1264.24     1165.56     87.24 o 
  -5   9   5      476.78      571.22     58.65 o 
  -4   9   5     4339.13     4254.38    170.47 o 
  -3   9   5      510.97      757.89     79.55 o 
  -2   9   5     2502.50     2535.79     97.74 o 
  -1   9   5     4456.65     4188.51    112.06 o 
   0   9   5      109.52      176.17     50.79 o 
   1   9   5     2160.55     1986.27    115.30 o 
   2   9   5     1735.77     1431.65     88.90 o 
   3   9   5       23.29       53.97     63.90 o 
   4   9   5      585.38      826.61    115.52 o 
   5   9   5       42.27      338.30     96.27 o 
   6   9   5      910.75      931.62    152.30 o 
   7   9   5        4.56       47.44     85.60 o 
   8   9   5       94.56      225.55    120.07 o 
  -8  10   5      757.96      813.85    201.94 o 
  -7  10   5      493.42      529.05    124.70 o 
  -6  10   5      229.76      405.46    108.32 o 
  -5  10   5      515.18      765.55     98.51 o 
  -4  10   5      294.53      252.76     64.56 o 
  -3  10   5     2754.62     2335.24    109.03 o 
  -2  10   5     6253.12     6201.15    177.04 o 
  -1  10   5      190.29      276.70     44.87 o 
   0  10   5       36.48       87.07     45.26 o 
   1  10   5        0.44       92.20     41.53 o 
   2  10   5     2103.05     2208.86    155.50 o 
   3  10   5     2184.66     2125.33    168.60 o 
   4  10   5      118.96      245.30    108.69 o 
   5  10   5       98.33      296.13    119.31 o 
   6  10   5       73.09      120.20     94.41 o 
   7  10   5      989.95      928.41    170.31 o 
  -8  11   5        1.15      -17.45     96.03 o 
  -7  11   5      572.64      715.80    147.23 o 
  -6  11   5      258.25      209.44     77.95 o 
  -5  11   5     1889.75     1783.44    110.45 o 
  -4  11   5      196.66      267.83     60.63 o 
  -3  11   5       52.13      138.12     79.05 o 
  -2  11   5      126.09      130.20     52.77 o 
  -1  11   5      398.99      466.68     46.46 o 
   0  11   5     3264.17     3097.04    143.15 o 
   1  11   5        9.73       79.64     52.47 o 
   2  11   5      320.62      339.20     85.53 o 
   3  11   5     5811.28     5843.33    294.98 o 
   4  11   5     1978.58     1803.69    176.11 o 
   5  11   5      229.73      226.68     93.76 o 
   6  11   5     1955.33     2202.81    234.33 o 
   7  11   5     1152.20     1191.94    209.22 o 
  -7  12   5     1006.56      994.05    172.04 o 
  -6  12   5     3154.72     3064.52    264.46 o 
  -5  12   5     2214.47     2111.59    138.32 o 
  -4  12   5     4824.83     4588.42    187.96 o 
  -3  12   5       11.01       25.21     42.50 o 
  -2  12   5     1671.59     1606.36     91.56 o 
  -1  12   5     1567.58     1595.00    110.36 o 
   0  12   5    10428.34     9977.02    343.56 o 
   1  12   5     4868.78     4475.04    239.00 o 
   2  12   5    10098.75     9752.88    453.46 o 
   3  12   5       71.51       51.93     93.68 o 
   4  12   5      521.43      612.45    135.13 o 
   5  12   5      249.24      355.33    123.82 o 
   6  12   5     2624.40     2819.41    262.39 o 
  -7  13   5      987.93     1126.06    230.77 o 
  -6  13   5      112.01      272.78    120.97 o 
  -5  13   5      860.57      980.11    155.91 o 
  -4  13   5      472.80      708.48     78.80 o 
  -3  13   5      144.73      161.92     55.03 o 
  -2  13   5      145.44      284.01     97.88 o 
  -1  13   5      442.66      497.18     82.28 o 
   0  13   5     1919.76     1728.61    126.82 o 
   1  13   5        0.28       23.38     69.39 o 
   2  13   5      361.15      620.55    110.66 o 
   3  13   5     3557.04     3486.44    257.01 o 
   4  13   5      915.33     1105.48    174.52 o 
   5  13   5      584.59      619.97    147.44 o 
   6  13   5     1478.41     1516.02    209.94 o 
  -6  14   5       43.61        2.67     94.41 o 
  -5  14   5      319.61      270.96    110.97 o 
  -4  14   5       60.59       57.81     75.61 o 
  -3  14   5      236.11      335.69    107.49 o 
  -2  14   5      478.24      713.07     91.94 o 
  -1  14   5      257.84      284.41     74.62 o 
   0  14   5       72.24       35.93     78.29 o 
   1  14   5        5.28       -6.54     72.71 o 
   2  14   5     1781.19     1889.03    200.55 o 
   3  14   5        3.69      162.01    101.24 o 
   4  14   5       19.21       12.48     94.36 o 
   5  14   5      701.39      682.76    161.90 o 
  -5  15   5        3.00     -150.51    198.86 o 
  -4  15   5     2277.10     2305.98    437.49 o 
  -3  15   5       44.17      -25.95     99.95 o 
  -2  15   5      848.52      721.53    108.50 o 
  -1  15   5     1676.95     1630.69    145.89 o 
   0  15   5      433.58      811.86    131.90 o 
   1  15   5     1223.47     1072.35    156.82 o 
   2  15   5      103.55      220.85    166.87 o 
   3  15   5      265.49       64.14    102.64 o 
   4  15   5      321.81      392.68    142.77 o 
  -4  16   5      974.01     1161.99    258.94 o 
  -3  16   5      907.14      909.73    228.02 o 
  -2  16   5      284.91      164.60     99.21 o 
  -1  16   5      113.79      172.79     96.95 o 
   0  16   5     6882.37     6282.81    377.62 o 
   1  16   5      785.82      948.94    158.58 o 
   2  16   5      979.95     1005.48    153.90 o 
   3  16   5        5.97       -7.84    118.81 o 
  -1  17   5      341.81      535.13    168.77 o 
   0  17   5       31.58      -48.95    121.77 o 
   1  17   5      390.10      485.54    171.14 o 
 -10   0   6     3840.43     3423.91    333.03 o 
  -9   0   6       92.10      360.46    141.04 o 
  -8   0   6     1446.37     1329.95    196.51 o 
  -7   0   6    13292.00    13569.72    726.80 o 
  -6   0   6    10665.50     8865.91    581.41 o 
  -5   0   6      178.28      149.23     21.39 o 
  -4   0   6     3685.69     4717.75    263.71 o 
  -3   0   6     4245.18     3710.40    176.97 o 
  -2   0   6    17666.32    17073.60    523.63 o 
  -1   0   6      105.00       58.01     19.00 o 
   0   0   6     7181.46     7534.50    190.02 o 
   1   0   6     4126.81     3764.83    232.57 o 
   2   0   6     3043.15     2776.31    112.11 o 
   3   0   6    54579.44    51443.08   1447.32 o 
   4   0   6     4434.77     4624.49    208.82 o 
   5   0   6     5232.50     5036.84    200.96 o 
   6   0   6     5806.61     5269.89    231.25 o 
   7   0   6    11279.50    11135.25    638.80 o 
   8   0   6     2181.39     2585.51    281.72 o 
   9   0   6       45.82      119.32    168.45 o 
 -10   1   6       10.91      105.35    107.94 o 
  -9   1   6      149.83       88.46     79.40 o 
  -8   1   6       88.46      137.19     75.16 o 
  -7   1   6    13593.23    12729.37    363.35 o 
  -6   1   6     4345.31     4184.98    157.96 o 
  -5   1   6      961.05      736.47     38.54 o 
  -4   1   6     1632.32     1661.97     54.99 o 
  -3   1   6     8977.01     7935.80    134.81 o 
  -2   1   6    34555.81    30974.11    546.47 o 
  -1   1   6    13407.95    12379.38    303.27 o 
   0   1   6     2280.64     2607.35     59.70 o 
   1   1   6    19080.69    19184.25    337.86 o 
   2   1   6    69082.05    67705.44   1315.91 o 
   3   1   6     2201.93     2358.78     71.98 o 
   4   1   6     9832.72     9458.35    215.56 o 
   5   1   6      138.35      169.89     39.71 o 
   6   1   6    19424.47    19502.49    537.37 o 
   7   1   6     8922.71     8642.32    314.98 o 
   8   1   6     1715.69     1591.23    209.36 o 
   9   1   6       92.21      264.10    229.15 o 
 -10   2   6     1044.12     1136.51    191.30 o 
  -9   2   6      365.85      577.96    128.99 o 
  -8   2   6     1545.71     1585.23    165.07 o 
  -7   2   6       20.04       12.63     67.43 o 
  -6   2   6    10473.41     9401.05    345.42 o 
  -5   2   6      917.32      906.94     86.76 o 
  -4   2   6    11385.98    11003.17    330.86 o 
  -3   2   6     8780.45     8203.50    222.45 o 
  -2   2   6    14072.70    12596.54    243.38 o 
  -1   2   6    20304.10    19512.48    305.94 o 
   0   2   6     6303.92     6400.45    203.23 o 
   1   2   6    20652.28    19486.53    387.55 o 
   2   2   6       43.70       83.33     35.55 o 
   3   2   6    19079.25    18729.15    430.68 o 
   4   2   6       58.10      100.40     35.62 o 
   5   2   6     5010.50     4925.25    162.45 o 
   6   2   6      450.61      484.14     65.83 o 
   7   2   6     6859.48     6224.45    256.65 o 
   8   2   6      151.20      272.14    129.87 o 
   9   2   6      993.55      792.38    193.11 o 
 -10   3   6      169.91      307.61    173.97 o 
  -9   3   6      843.10     1090.60    132.34 o 
  -8   3   6      811.29      857.53     80.43 o 
  -7   3   6      796.33      793.99     83.24 o 
  -6   3   6     2523.38     2226.48     98.73 o 
  -5   3   6    26506.91    25307.03    585.61 o 
  -4   3   6     4237.02     4317.77    117.99 o 
  -3   3   6    24824.21    24091.05    498.48 o 
  -2   3   6    10351.34     9448.86    150.71 o 
  -1   3   6    10001.73     9167.29    162.03 o 
   0   3   6    68635.52    65272.68   1591.11 o 
   1   3   6      286.58      637.93     61.04 o 
   2   3   6     5879.13     5409.13    143.28 o 
   3   3   6      164.87      151.17     23.92 o 
   4   3   6     9791.69     9068.16    194.72 o 
   5   3   6     1011.32     1092.09     75.45 o 
   6   3   6     1034.30      934.44     74.99 o 
   7   3   6       81.76       76.37     71.30 o 
   8   3   6     2226.24     2170.43    174.63 o 
   9   3   6     1053.02     1165.36    228.26 o 
 -10   4   6       39.71      137.87    117.72 o 
  -9   4   6       70.68      130.51    104.90 o 
  -8   4   6     3246.43     3127.22    190.40 o 
  -7   4   6     6332.56     5724.81    205.78 o 
  -6   4   6     2445.55     2399.57    135.57 o 
  -5   4   6     1703.57     1803.78     87.92 o 
  -4   4   6    45350.60    46199.62   1163.68 o 
  -3   4   6     6253.72     6576.96    177.12 o 
  -2   4   6     7141.23     6501.68    122.67 o 
  -1   4   6    27096.27    27262.79    635.75 o 
   0   4   6      873.04      808.52     61.82 o 
   1   4   6    32449.82    30156.73    558.01 o 
   2   4   6       28.96       85.83     29.45 o 
   3   4   6      481.66      447.43     47.87 o 
   4   4   6     2305.85     2159.42     99.58 o 
   5   4   6    11567.97    10198.09    590.76 o 
   6   4   6      649.99      597.01     92.19 o 
   7   4   6      119.50      234.60     93.59 o 
   8   4   6      218.51      242.83    156.04 o 
   9   4   6     3196.00     2887.89    494.48 o 
 -10   5   6      115.46      356.09    199.92 o 
  -9   5   6     5403.28     5934.94    922.08 o 
  -8   5   6      178.10      274.22     79.38 o 
  -7   5   6        7.86      103.07     50.31 o 
  -6   5   6     1677.68     1673.04     96.46 o 
  -5   5   6    13660.27    13160.88    347.36 o 
  -4   5   6    21819.35    22752.23    563.69 o 
  -3   5   6     6076.49     6022.21    164.61 o 
  -2   5   6     3826.93     4212.39    113.07 o 
  -1   5   6     6858.27     7158.10    167.10 o 
   0   5   6    83896.27    82676.03   1675.89 o 
   1   5   6     1878.07     1869.84     75.71 o 
   2   5   6       10.65      104.89     36.71 o 
   3   5   6       15.00       50.79     34.38 o 
   4   5   6    22879.04    22087.28    727.01 o 
   5   5   6     4299.83     4151.20    232.04 o 
   6   5   6     1775.55     1822.58    167.44 o 
   7   5   6     1322.87     1127.56    151.34 o 
   8   5   6     2396.24     2195.03    211.59 o 
   9   5   6     4515.66     4569.62    440.80 o 
 -10   6   6      967.88     1316.85    229.75 o 
  -9   6   6      240.45      396.65    143.11 o 
  -8   6   6     5926.29     5751.93    260.45 o 
  -7   6   6      191.40      325.32     72.89 o 
  -6   6   6      235.14      437.40     73.10 o 
  -5   6   6     5081.07     5264.06    263.13 o 
  -4   6   6     7028.35     6998.58    158.44 o 
  -3   6   6      318.20      346.84     39.00 o 
  -2   6   6      354.49      384.37     39.93 o 
  -1   6   6     2357.33     2597.10    109.19 o 
   0   6   6     6096.63     5853.81    164.92 o 
   1   6   6    11246.75    11704.08    223.10 o 
   2   6   6    10052.93    10195.64    241.00 o 
   3   6   6     7247.70     7060.33    266.10 o 
   4   6   6       15.58      -34.00     60.68 o 
   5   6   6    20994.70    20741.60    797.13 o 
   6   6   6      306.37      512.02    131.19 o 
   7   6   6      807.69      821.35    139.70 o 
   8   6   6     2677.43     2899.69    275.26 o 
  -9   7   6     2838.12     2977.72    398.75 o 
  -8   7   6     1229.51     1266.56    142.59 o 
  -7   7   6     1615.67     1682.37    121.24 o 
  -6   7   6     3036.44     2812.07    145.27 o 
  -5   7   6       27.16       -1.79     47.67 o 
  -4   7   6     1334.90     1360.03     81.55 o 
  -3   7   6      234.60      295.66     37.26 o 
  -2   7   6       13.98       53.12     31.13 o 
  -1   7   6     6072.04     6275.61    169.71 o 
   0   7   6      420.31      400.92     41.43 o 
   1   7   6     6879.99     7125.15    205.26 o 
   2   7   6     7475.24     7389.16    206.87 o 
   3   7   6     1728.51     1752.90    121.24 o 
   4   7   6    19271.38    18845.35    720.87 o 
   5   7   6        3.35      -81.60     81.60 o 
   6   7   6     4411.58     4842.62    307.58 o 
   7   7   6     2836.02     2812.11    278.25 o 
   8   7   6     1389.00     1465.87    198.72 o 
  -9   8   6       34.43      -18.46    107.86 o 
  -8   8   6     1096.26     1186.53    172.72 o 
  -7   8   6     1664.70     1966.79    142.09 o 
  -6   8   6     3231.68     3257.29    179.00 o 
  -5   8   6      281.31      258.14     62.13 o 
  -4   8   6      332.41      350.08     46.99 o 
  -3   8   6     2154.18     2102.93     86.66 o 
  -2   8   6     1595.93     1503.83     83.02 o 
  -1   8   6     1788.33     1765.42     68.07 o 
   0   8   6     5492.28     5402.88    125.25 o 
   1   8   6     1574.87     1595.17     80.90 o 
   2   8   6     1111.40      975.12     85.03 o 
   3   8   6    13178.95    13557.07    619.70 o 
   4   8   6      272.07      130.20    116.16 o 
   5   8   6     1883.93     1936.20    178.34 o 
   6   8   6     1384.50     1249.77    170.53 o 
   7   8   6     3996.42     3771.38    435.16 o 
   8   8   6      672.60      679.06    159.41 o 
  -9   9   6      662.28      729.58    224.72 o 
  -8   9   6      286.23      252.32    150.89 o 
  -7   9   6     5657.28     5883.09    454.46 o 
  -6   9   6     2075.67     2168.92    143.19 o 
  -5   9   6     1276.49     1577.23    115.94 o 
  -4   9   6      998.49      936.83     77.42 o 
  -3   9   6     9542.94     9187.31    254.00 o 
  -2   9   6    25833.01    25748.81    676.09 o 
  -1   9   6      734.34      771.66     64.37 o 
   0   9   6      528.42      640.17     65.73 o 
   1   9   6      332.28      407.69     77.50 o 
   2   9   6    26121.24    25229.26    716.85 o 
   3   9   6      240.81      328.28     85.49 o 
   4   9   6       70.85       80.86    112.84 o 
   5   9   6      919.70      826.78    125.97 o 
   6   9   6     3730.56     3811.76    292.37 o 
   7   9   6     2148.22     2010.02    218.36 o 
   8   9   6      576.36      493.23    170.96 o 
  -8  10   6       30.06      253.13    117.00 o 
  -7  10   6       14.77       82.00     77.90 o 
  -6  10   6     6655.97     6722.22    561.02 o 
  -5  10   6     1114.21     1125.19    104.62 o 
  -4  10   6      959.05      887.21     73.37 o 
  -3  10   6     7610.04     7714.72    268.45 o 
  -2  10   6    10063.42     9975.41    261.37 o 
  -1  10   6    11195.73    10580.62    331.93 o 
   0  10   6      142.02      184.07     53.08 o 
   1  10   6     3298.57     3372.78    141.46 o 
   2  10   6     2955.27     2763.25    175.53 o 
   3  10   6     4225.04     4235.99    264.23 o 
   4  10   6        7.58       57.97     94.10 o 
   5  10   6      792.11     1043.79    145.40 o 
   6  10   6      212.26      325.19    123.31 o 
   7  10   6     2009.81     1967.30    250.65 o 
  -8  11   6      719.11     1124.40    187.18 o 
  -7  11   6     1579.60     1544.91    161.33 o 
  -6  11   6        2.55       30.17     69.61 o 
  -5  11   6     2840.75     2578.91    201.12 o 
  -4  11   6        1.55       59.68     56.24 o 
  -3  11   6     3944.44     4140.18    157.97 o 
  -2  11   6    15655.53    14899.60    387.45 o 
  -1  11   6      294.04      282.84     68.14 o 
   0  11   6      748.22      954.92    121.50 o 
   1  11   6      391.34      551.77     62.95 o 
   2  11   6     6022.63     6217.28    298.58 o 
   3  11   6      720.31      947.92    141.71 o 
   4  11   6      488.35      496.85    119.18 o 
   5  11   6        8.98      326.48    171.65 o 
   6  11   6      998.51     1106.54    189.58 o 
   7  11   6        3.55       50.61    130.79 o 
  -7  12   6       78.32      227.67    121.30 o 
  -6  12   6      404.87      481.09    159.16 o 
  -5  12   6      958.29     1055.91    111.40 o 
  -4  12   6     1926.88     1849.91    118.50 o 
  -3  12   6      220.98      265.01     60.58 o 
  -2  12   6      481.10      526.33     57.58 o 
  -1  12   6     1506.00     1613.94    121.05 o 
   0  12   6       47.95       78.78     55.29 o 
   1  12   6     3318.82     3263.64    257.31 o 
   2  12   6       32.74      -79.05     79.05 o 
   3  12   6      901.00     1020.57    147.42 o 
   4  12   6       44.07      -40.94     77.75 o 
   5  12   6      629.07      557.73    150.30 o 
   6  12   6       61.16      297.99    159.74 o 
  -6  13   6      505.83      620.99    143.99 o 
  -5  13   6      185.48      174.13     80.10 o 
  -4  13   6     2980.51     2864.06    168.10 o 
  -3  13   6      692.84      686.94     79.98 o 
  -2  13   6     1189.89     1229.94    114.33 o 
  -1  13   6      224.02      283.66     72.94 o 
   0  13   6     3398.23     3192.35    180.96 o 
   1  13   6      424.77      692.52    114.84 o 
   2  13   6      194.81      159.62     84.14 o 
   3  13   6     1499.64     1545.57    218.74 o 
   4  13   6     4439.74     4766.25    349.88 o 
   5  13   6      702.69      745.54    156.58 o 
  -6  14   6      424.14      104.21    144.48 o 
  -5  14   6     1927.96     1757.06    238.95 o 
  -4  14   6        3.64      177.12     92.53 o 
  -3  14   6       38.65      146.25     86.28 o 
  -2  14   6      355.39      454.57    104.10 o 
  -1  14   6      512.04      441.97     89.98 o 
   0  14   6     1397.09     1491.99    135.35 o 
   1  14   6      464.44      548.29    118.56 o 
   2  14   6     2195.17     2230.89    222.21 o 
   3  14   6      188.59      384.42    139.52 o 
   4  14   6       94.96      -64.45    135.94 o 
   5  14   6     5454.63     5240.92    453.64 o 
  -5  15   6        9.54       68.02    125.64 o 
  -4  15   6     2693.68     2437.30    271.95 o 
  -3  15   6      472.58      662.66    120.10 o 
  -2  15   6     2864.33     2596.46    216.20 o 
  -1  15   6       15.04       54.02     71.48 o 
   0  15   6     3132.98     2881.19    236.43 o 
   1  15   6       99.49      171.99    104.32 o 
   2  15   6      425.19      433.41    146.86 o 
   3  15   6      357.24      304.91    120.07 o 
   4  15   6     1655.79     1391.69    218.30 o 
  -3  16   6      391.91      373.42    161.35 o 
  -2  16   6       15.54      -22.86     94.11 o 
  -1  16   6      919.79     1076.16    160.29 o 
   0  16   6        2.70       50.64     87.73 o 
   1  16   6      257.09      432.85    204.53 o 
   2  16   6      124.00       89.88    104.31 o 
 -10   1   7      352.80      359.79    146.13 o 
  -9   1   7      270.89      291.55     97.95 o 
  -8   1   7     1900.77     2042.16    178.04 o 
  -7   1   7      248.80      458.75     99.84 o 
  -6   1   7     8185.90     7856.91    310.49 o 
  -5   1   7     3608.30     3757.23    180.21 o 
  -4   1   7       16.35      -53.65     53.65 o 
  -3   1   7      807.57      718.47     83.42 o 
  -2   1   7     5940.34     5145.40    137.95 o 
  -1   1   7     7429.55     7325.84    178.73 o 
   0   1   7     1837.64     1802.61     54.93 o 
   1   1   7      944.22      999.91     50.60 o 
   2   1   7     1133.85     1142.31     58.81 o 
   3   1   7      702.97      767.50     52.15 o 
   4   1   7      196.52      219.53     56.35 o 
   5   1   7     6106.41     5922.40    176.06 o 
   6   1   7      122.18      148.51     62.19 o 
   7   1   7      778.15      551.30     82.95 o 
   8   1   7      301.45      232.07    115.67 o 
   9   1   7       64.98      248.86    176.42 o 
 -10   2   7        1.02      284.70    197.43 o 
  -9   2   7     5530.35     5491.98    349.96 o 
  -8   2   7     2066.76     2053.10    187.19 o 
  -7   2   7     1842.00     1825.72    144.22 o 
  -6   2   7     1172.42     1268.35    118.35 o 
  -5   2   7      233.56      358.01     76.43 o 
  -4   2   7     6775.86     6702.21    157.14 o 
  -3   2   7    15390.42    14391.37    307.26 o 
  -2   2   7    40114.88    37070.36    588.08 o 
  -1   2   7     2655.97     2507.67    113.65 o 
   0   2   7     9832.42    10489.32    247.30 o 
   1   2   7     6713.38     7038.99    153.21 o 
   2   2   7    17159.19    17093.03    394.58 o 
   3   2   7     3474.23     3737.82    153.86 o 
   4   2   7    10716.78    10690.27    292.03 o 
   5   2   7      895.46      837.62     70.33 o 
   6   2   7      114.58      383.62     89.39 o 
   7   2   7       25.47       36.80     54.76 o 
   8   2   7      122.42      241.89    132.31 o 
   9   2   7     1488.75     1670.44    233.49 o 
 -10   3   7        1.95       16.54    112.44 o 
  -9   3   7      353.05      522.78    122.44 o 
  -8   3   7      794.71      914.82    132.66 o 
  -7   3   7      555.31      582.63     96.08 o 
  -6   3   7    10578.56    10168.58    368.27 o 
  -5   3   7     2161.44     2132.00     86.15 o 
  -4   3   7      100.10      266.20     41.44 o 
  -3   3   7      987.99     1148.63     71.58 o 
  -2   3   7    14213.85    13841.36    319.24 o 
  -1   3   7      855.59      766.93     38.81 o 
   0   3   7     1267.88     1474.52     67.04 o 
   1   3   7        3.45        7.30     31.56 o 
   2   3   7      203.58      244.55     32.73 o 
   3   3   7     7961.29     7788.92    184.69 o 
   4   3   7      238.92      359.28     46.13 o 
   5   3   7     5064.78     4392.61    168.60 o 
   6   3   7      228.56      195.21     77.01 o 
   7   3   7     1765.44     1741.90    235.76 o 
   8   3   7      359.24      317.23    128.58 o 
   9   3   7      117.29       80.32    122.05 o 
 -10   4   7      102.98      152.73    129.98 o 
  -9   4   7       15.71      -27.76     60.35 o 
  -8   4   7        0.69        7.25     79.65 o 
  -7   4   7     1581.50     1691.58    152.86 o 
  -6   4   7      849.52      947.12     69.26 o 
  -5   4   7      736.20      731.87     97.25 o 
  -4   4   7     3355.12     3446.13    119.87 o 
  -3   4   7        4.28      101.26     42.89 o 
  -2   4   7      805.66      902.07     80.97 o 
  -1   4   7      649.94      678.41     39.20 o 
   0   4   7     2430.55     2439.25    112.22 o 
   1   4   7     3318.04     3154.15     90.35 o 
   2   4   7     2472.58     2285.17     72.39 o 
   3   4   7      772.71      765.33     60.58 o 
   4   4   7      274.91      320.24     60.19 o 
   5   4   7       97.49       14.46     36.77 o 
   6   4   7     2927.52     3148.06    214.03 o 
   7   4   7     1127.90     1043.74    141.30 o 
   8   4   7       27.73      162.22    134.07 o 
 -10   5   7      947.85      889.51    221.87 o 
  -9   5   7      133.13      421.25    270.72 o 
  -8   5   7     1319.97     1407.28    200.32 o 
  -7   5   7      512.42      537.08     93.33 o 
  -6   5   7       20.59      -42.44     42.44 o 
  -5   5   7     1117.31     1299.65     79.32 o 
  -4   5   7      100.17      -31.12     38.22 o 
  -3   5   7      381.43      428.38     51.61 o 
  -2   5   7      147.30      219.27     49.32 o 
  -1   5   7     4371.25     4898.58    137.40 o 
   0   5   7     3125.07     2978.23    114.70 o 
   1   5   7      150.63      196.09     33.32 o 
   2   5   7     4092.18     3711.21     95.89 o 
   3   5   7     1569.32     1454.45     69.06 o 
   4   5   7      277.21      366.83     75.69 o 
   5   5   7     5474.76     5240.11    267.71 o 
   6   5   7       31.87       74.64     73.96 o 
   7   5   7       16.22       65.73     85.60 o 
   8   5   7      532.34      459.07    141.71 o 
  -9   6   7     4299.26     4378.74    394.53 o 
  -8   6   7       14.98       61.99     72.72 o 
  -7   6   7      386.24      401.21    131.05 o 
  -6   6   7      116.03      199.34     56.66 o 
  -5   6   7     1682.69     1906.67    107.42 o 
  -4   6   7     2536.48     2477.14    127.45 o 
  -3   6   7      214.29      293.30     50.83 o 
  -2   6   7    14906.63    15353.17    361.34 o 
  -1   6   7     1936.35     1819.51     84.17 o 
   0   6   7     2721.28     2782.15     82.48 o 
   1   6   7     6191.06     6323.03    152.11 o 
   2   6   7     1273.84     1309.97     70.10 o 
   3   6   7     6856.59     6388.82    244.83 o 
   4   6   7     9918.16     9602.46    425.03 o 
   5   6   7      611.68      798.86    118.40 o 
   6   6   7      514.90      551.85    107.93 o 
   7   6   7       44.98        5.52     82.11 o 
   8   6   7      400.40      538.93    204.86 o 
  -9   7   7      302.19      201.74    117.29 o 
  -8   7   7     1928.99     2127.90    248.35 o 
  -7   7   7     1017.34      973.42     93.97 o 
  -6   7   7      388.36      717.34    103.42 o 
  -5   7   7       36.66      109.02     76.06 o 
  -4   7   7    11932.98    11622.93    368.55 o 
  -3   7   7     1216.31     1058.68     78.51 o 
  -2   7   7      454.79      518.47     44.29 o 
  -1   7   7     1013.06     1099.44     64.47 o 
   0   7   7     5346.00     5564.34    142.76 o 
   1   7   7     5093.90     5114.09    165.35 o 
   2   7   7      126.14      144.89     65.37 o 
   3   7   7     3140.57     3019.41    178.08 o 
   4   7   7       56.25       16.30     70.32 o 
   5   7   7     4511.96     4276.18    275.20 o 
   6   7   7      168.52      138.18    107.23 o 
   7   7   7      705.42      876.73    148.31 o 
   8   7   7      131.46       86.19    106.98 o 
  -9   8   7      397.38      276.38    134.02 o 
  -8   8   7     1678.02     1534.08    215.66 o 
  -7   8   7      613.67      641.74     93.21 o 
  -6   8   7     5427.03     5676.02    262.10 o 
  -5   8   7     8908.08     9442.65    389.25 o 
  -4   8   7     1772.90     1796.49    110.73 o 
  -3   8   7     5439.46     4982.01    168.76 o 
  -2   8   7     1520.59     1340.34     97.89 o 
  -1   8   7     3280.72     3136.55    168.48 o 
   0   8   7    18808.36    18706.80    437.07 o 
   1   8   7       89.82      187.74     59.95 o 
   2   8   7     2214.38     2220.13     95.56 o 
   3   8   7      927.89     1200.12    128.87 o 
   4   8   7     5733.64     5911.44    330.21 o 
   5   8   7       16.39      -67.73     83.32 o 
   6   8   7      844.76     1012.48    161.27 o 
   7   8   7     1092.28     1208.59    164.98 o 
  -8   9   7      105.68        0.89     89.65 o 
  -7   9   7     4366.39     3741.83    267.39 o 
  -6   9   7      344.14      392.45     76.52 o 
  -5   9   7     1537.27     1677.83    128.17 o 
  -4   9   7    14870.13    14536.21    514.03 o 
  -3   9   7      217.18      390.65     48.24 o 
  -2   9   7     3478.51     3368.70    186.30 o 
  -1   9   7     5405.12     5382.55    201.62 o 
   0   9   7      559.69      658.64     83.54 o 
   1   9   7     3837.62     3696.66    149.53 o 
   2   9   7      912.84      800.98     87.55 o 
   3   9   7        3.25      -11.80     68.66 o 
   4   9   7      122.92      106.75     76.33 o 
   5   9   7       43.87      140.84     89.68 o 
   6   9   7       59.62       41.46     96.35 o 
   7   9   7      129.62      220.40    121.88 o 
  -8  10   7      617.44      619.16    352.54 o 
  -7  10   7     2200.09     1933.83    243.76 o 
  -6  10   7      934.95     1087.40    164.85 o 
  -5  10   7      902.32     1062.33    113.37 o 
  -4  10   7     1799.02     1697.35    129.86 o 
  -3  10   7     3671.35     3612.71    153.24 o 
  -2  10   7     1698.90     1961.22    134.83 o 
  -1  10   7     2015.73     2130.84    119.90 o 
   0  10   7        3.82       41.73     48.70 o 
   1  10   7      744.63      814.30     74.62 o 
   2  10   7     2554.72     2583.95    202.20 o 
   3  10   7       56.03        5.43     70.53 o 
   4  10   7        3.42      -87.31     87.31 o 
   5  10   7      436.63      678.51    154.73 o 
   6  10   7      211.11      275.42    124.11 o 
   7  10   7      173.14      368.54    196.59 o 
  -7  11   7        2.30      -66.26     77.92 o 
  -6  11   7     3127.80     2993.88    210.44 o 
  -5  11   7      132.18      162.34     73.90 o 
  -4  11   7      614.40      771.80     96.52 o 
  -3  11   7       89.48      135.56     58.85 o 
  -2  11   7     6246.63     6065.90    197.08 o 
  -1  11   7       88.08      206.65     63.26 o 
   0  11   7     1098.87      941.37     94.00 o 
   1  11   7      434.68      545.23    109.15 o 
   2  11   7     1186.87     1493.32    185.05 o 
   3  11   7     5567.81     5655.86    328.03 o 
   4  11   7      551.00      678.03    165.24 o 
   5  11   7       13.33      -26.40     83.29 o 
   6  11   7       86.62       23.68     94.35 o 
  -7  12   7     2470.45     2291.66    239.25 o 
  -6  12   7     1094.51     1084.83    144.45 o 
  -5  12   7      712.21      711.48    104.07 o 
  -4  12   7     3058.46     3106.67    180.61 o 
  -3  12   7      147.66      171.61     62.08 o 
  -2  12   7      625.88      761.69     92.99 o 
  -1  12   7      248.39      600.77    143.38 o 
   0  12   7     9281.47     9515.15    367.33 o 
   1  12   7     2901.27     2900.01    223.50 o 
   2  12   7     7076.69     7143.12    412.34 o 
   3  12   7     2400.83     2471.72    206.47 o 
   4  12   7        1.33      -11.21     80.04 o 
   5  12   7      317.73      272.77    122.64 o 
   6  12   7     2490.94     2777.72    316.33 o 
  -6  13   7     2034.98     1763.41    211.13 o 
  -5  13   7       24.46       55.94     76.62 o 
  -4  13   7      543.77      594.86     91.45 o 
  -3  13   7        5.47        6.70     96.18 o 
  -2  13   7     2183.34     2151.85    160.55 o 
  -1  13   7      216.67      276.48     75.66 o 
   0  13   7     1190.65     1158.80    114.93 o 
   1  13   7       70.91      198.84     86.72 o 
   2  13   7     3385.94     3530.19    276.73 o 
   3  13   7     2454.80     2717.45    259.99 o 
   4  13   7      231.91      387.05    185.33 o 
   5  13   7      185.88       98.85    119.74 o 
  -5  14   7      781.49      861.60    188.69 o 
  -4  14   7      338.70      578.75    190.73 o 
  -3  14   7     2069.46     2202.96    205.06 o 
  -2  14   7        5.11       37.38     70.37 o 
  -1  14   7     1379.13     1442.74    142.39 o 
   0  14   7      147.18      264.27    102.65 o 
   1  14   7      298.07      223.33    102.49 o 
   2  14   7      553.79      571.43    130.20 o 
   3  14   7      225.73      397.71    188.03 o 
   4  14   7       61.69      141.66    103.31 o 
  -4  15   7     4493.56     3863.19    421.32 o 
  -3  15   7        9.76       61.27     82.66 o 
  -2  15   7      687.46      833.70    136.68 o 
  -1  15   7      906.78      883.25    152.00 o 
   0  15   7      265.11      624.98    141.42 o 
   1  15   7     1604.26     1704.38    195.52 o 
   2  15   7        7.18      318.06    189.74 o 
   3  15   7      120.94      232.17    126.39 o 
  -2  16   7       21.67       93.09    148.15 o 
  -1  16   7     1365.13     1401.79    257.60 o 
   0  16   7     5159.71     4650.11    347.88 o 
   1  16   7        6.07      -80.99    115.60 o 
 -10   0   8      702.67      522.84    212.12 o 
  -9   0   8       23.22      161.61    147.65 o 
  -8   0   8      728.84      765.74    177.40 o 
  -7   0   8       58.19      187.70    125.12 o 
  -6   0   8     1675.99     1826.71    225.26 o 
  -5   0   8        8.49      112.59    131.40 o 
  -4   0   8    31777.64    29683.75   1324.69 o 
  -3   0   8       76.96       42.30     71.88 o 
  -2   0   8     3677.39     3305.58    268.40 o 
  -1   0   8     4131.98     4220.13    194.65 o 
   0   0   8     3988.77     4902.91    420.48 o 
   1   0   8    12448.41    13411.41    438.29 o 
   2   0   8     2970.29     2839.35    150.90 o 
   3   0   8     7574.17     6847.27    268.59 o 
   4   0   8      101.19      201.99     62.44 o 
   5   0   8     1110.66     1211.60    125.02 o 
   6   0   8     1934.04     2022.62    158.36 o 
   7   0   8     3557.26     2073.19    657.99 o 
   8   0   8      945.65     1040.69    353.66 o 
 -10   1   8     1009.64     1158.73    225.68 o 
  -9   1   8     1146.71      999.14    162.23 o 
  -8   1   8        4.67      -29.15     79.06 o 
  -7   1   8     2407.57     2499.38    193.24 o 
  -6   1   8     1781.79     1755.99    149.58 o 
  -5   1   8     4529.70     4320.18    222.26 o 
  -4   1   8     2533.27     2161.59    136.86 o 
  -3   1   8      838.50      997.33     73.56 o 
  -2   1   8      470.71      552.25     46.06 o 
  -1   1   8      716.60      763.53     50.41 o 
   0   1   8    16924.81    16915.62    336.57 o 
   1   1   8      103.02      196.50     41.06 o 
   2   1   8     7313.27     7414.08    199.94 o 
   3   1   8      270.94      268.93     42.80 o 
   4   1   8     2572.08     2530.84    109.33 o 
   5   1   8      467.02      476.34     61.23 o 
   6   1   8      763.38      761.77     89.36 o 
   7   1   8     2672.82     2554.37    248.76 o 
   8   1   8      177.79      257.60    113.23 o 
 -10   2   8      717.13      557.47    169.59 o 
  -9   2   8      192.99      195.02    102.56 o 
  -8   2   8     1542.22     1568.73    176.09 o 
  -7   2   8      958.30     1034.75    129.62 o 
  -6   2   8      153.93      193.84     84.99 o 
  -5   2   8     3746.21     3570.21    197.48 o 
  -4   2   8      375.79      346.31     56.06 o 
  -3   2   8      400.97      357.57     71.71 o 
  -2   2   8      745.50      653.13     54.91 o 
  -1   2   8      187.66      293.30     26.15 o 
   0   2   8     2505.53     2735.82    128.34 o 
   1   2   8       27.70       37.29     35.75 o 
   2   2   8      341.20      446.78     48.59 o 
   3   2   8        4.21      114.41     50.45 o 
   4   2   8     1092.44     1136.43     76.61 o 
   5   2   8     1225.92     1135.92     71.92 o 
   6   2   8     1076.08     1263.24    149.02 o 
   7   2   8      249.26      350.15    102.88 o 
   8   2   8      485.66      687.20    236.33 o 
 -10   3   8       15.96       95.42    120.02 o 
  -9   3   8      295.02      371.53    131.92 o 
  -8   3   8     2281.72     2025.41    205.14 o 
  -7   3   8     3054.10     3196.32    300.87 o 
  -6   3   8     6648.23     6167.57    305.74 o 
  -5   3   8      777.01      832.26    119.84 o 
  -4   3   8      214.25      306.44     91.13 o 
  -3   3   8     1848.90     1980.70     80.33 o 
  -2   3   8       35.50        2.94     36.51 o 
  -1   3   8      140.69      191.52     45.15 o 
   0   3   8     6295.11     6344.17    185.79 o 
   1   3   8     3632.36     3602.22    122.13 o 
   2   3   8     1969.52     2381.49    138.60 o 
   3   3   8     8939.14     8722.77    219.40 o 
   4   3   8       74.37      134.01     36.37 o 
   5   3   8     1601.65     1447.40     99.76 o 
   6   3   8     1675.50     1678.40    155.32 o 
   7   3   8      553.92      537.12    141.15 o 
   8   3   8      636.82      488.31    190.82 o 
  -9   4   8     1176.04     1221.64    164.16 o 
  -8   4   8       82.42      128.87     81.04 o 
  -7   4   8     2152.20     2514.59    275.94 o 
  -6   4   8     3019.33     3345.34    227.75 o 
  -5   4   8     1256.99     1238.80     83.48 o 
  -4   4   8    19722.21    18820.89    645.06 o 
  -3   4   8     1144.43     1077.91     67.65 o 
  -2   4   8     3883.60     4190.21    145.40 o 
  -1   4   8     2702.22     2724.63     83.92 o 
   0   4   8     1345.38     1293.19    105.64 o 
   1   4   8    10176.64    10512.23    243.92 o 
   2   4   8     7400.90     7135.58    182.75 o 
   3   4   8     4308.96     3974.02    115.41 o 
   4   4   8     3020.28     2578.51    110.12 o 
   5   4   8      136.57      141.70     95.07 o 
   6   4   8      487.97      656.77    145.03 o 
   7   4   8     4152.08     4138.09    298.50 o 
   8   4   8       60.96        4.47    113.93 o 
  -9   5   8      374.40      357.35    155.08 o 
  -8   5   8      254.16      178.61    114.59 o 
  -7   5   8     6241.83     5627.70    343.98 o 
  -6   5   8     1793.52     1720.30    155.26 o 
  -5   5   8     2047.37     1950.59    154.19 o 
  -4   5   8        9.91       75.85     41.20 o 
  -3   5   8     1312.02     1421.43     82.68 o 
  -2   5   8     5362.90     5279.54    128.89 o 
  -1   5   8      759.92     1006.14     63.56 o 
   0   5   8     9056.41     9507.66    290.57 o 
   1   5   8      638.37      702.04     62.80 o 
   2   5   8    14880.15    14877.73    336.89 o 
   3   5   8     1114.03      976.61     91.24 o 
   4   5   8     2005.87     1977.11    164.58 o 
   5   5   8      243.09      426.76    219.94 o 
   6   5   8     3608.08     3413.81    268.35 o 
   7   5   8       58.43       35.84     85.15 o 
   8   5   8      143.74      244.52    134.88 o 
  -9   6   8      358.53      391.83    164.70 o 
  -8   6   8      985.97     1242.45    187.68 o 
  -7   6   8        8.52      122.95    105.63 o 
  -6   6   8     5017.12     4525.13    256.11 o 
  -5   6   8      678.02      594.68     72.44 o 
  -4   6   8        1.76      102.83     48.38 o 
  -3   6   8      394.42      487.03     93.47 o 
  -2   6   8     7900.31     7704.67    191.05 o 
  -1   6   8     4193.32     4565.16    163.03 o 
   0   6   8     3814.04     3848.15    113.92 o 
   1   6   8      806.94      875.24     58.14 o 
   2   6   8     1069.97      860.36     65.11 o 
   3   6   8      721.86      935.53    159.14 o 
   4   6   8      276.08      379.83    126.74 o 
   5   6   8     2691.60     2401.85    194.55 o 
   6   6   8      111.74      184.40    106.42 o 
   7   6   8     1245.29     1184.19    175.98 o 
   8   6   8      509.16      859.77    274.16 o 
  -9   7   8       86.52      -95.46     95.46 o 
  -8   7   8      313.16      554.59    134.05 o 
  -7   7   8        9.66       57.50     93.20 o 
  -6   7   8      663.04      786.83    161.19 o 
  -5   7   8     1806.67     1636.84    127.98 o 
  -4   7   8        7.56      102.86     52.56 o 
  -3   7   8     5108.59     4975.79    190.16 o 
  -2   7   8     4144.89     4009.25    122.01 o 
  -1   7   8     3819.24     3945.84    124.07 o 
   0   7   8     1644.26     1815.67     75.12 o 
   1   7   8      598.29      822.93     85.18 o 
   2   7   8      538.18      537.79     58.19 o 
   3   7   8      936.61      897.73    117.56 o 
   4   7   8       53.41      119.30     77.89 o 
   5   7   8      188.14       43.85     87.86 o 
   6   7   8        4.96       58.23     91.44 o 
   7   7   8     1779.61     1779.11    227.86 o 
  -8   8   8      336.50      388.72    151.45 o 
  -7   8   8      204.94      353.95    207.91 o 
  -6   8   8        6.99       35.46     50.84 o 
  -5   8   8        2.25       81.28     72.76 o 
  -4   8   8     7387.66     7246.36    270.96 o 
  -3   8   8      236.70      433.61     67.48 o 
  -2   8   8       99.49      291.98     78.55 o 
  -1   8   8     1881.09     1945.17     96.72 o 
   0   8   8     2364.22     2417.34    125.33 o 
   1   8   8     4140.68     4357.73    169.93 o 
   2   8   8      114.14      264.12     99.33 o 
   3   8   8      793.91      814.77    112.66 o 
   4   8   8       10.13      -78.46    122.00 o 
   5   8   8      691.43     1024.77    146.64 o 
   6   8   8      469.17      449.70    172.59 o 
   7   8   8       90.26      101.72    115.10 o 
  -8   9   8      318.50      429.32    153.55 o 
  -7   9   8      680.33      674.50    140.55 o 
  -6   9   8      279.90      356.23     82.42 o 
  -5   9   8     3072.69     3211.13    176.97 o 
  -4   9   8     2243.69     2265.54    139.65 o 
  -3   9   8       28.51      158.40     60.60 o 
  -2   9   8     4143.68     4231.11    220.53 o 
  -1   9   8       30.54       66.20     34.01 o 
   0   9   8     6914.80     7250.91    260.00 o 
   1   9   8     1380.28     1231.98     95.31 o 
   2   9   8     2872.43     3021.74    212.96 o 
   3   9   8     1311.06     1344.32    156.62 o 
   4   9   8     4142.94     4393.37    306.74 o 
   5   9   8       71.62      265.02    177.13 o 
   6   9   8        2.86      -64.74    123.67 o 
   7   9   8      229.92      299.03    137.05 o 
  -8  10   8     5041.65     5381.49    464.77 o 
  -7  10   8     1041.37     1451.45    281.82 o 
  -6  10   8     1056.52     1192.56    129.13 o 
  -5  10   8     1824.67     2018.80    230.15 o 
  -4  10   8      937.16     1022.45    107.04 o 
  -3  10   8       58.03      290.84     85.40 o 
  -2  10   8     3244.11     3539.29    133.68 o 
  -1  10   8      732.53      889.89     95.58 o 
   0  10   8     7961.16     7796.80    306.87 o 
   1  10   8       91.02        5.32     47.78 o 
   2  10   8      536.04      805.54    124.63 o 
   3  10   8       19.71       87.70     93.59 o 
   4  10   8      938.84     1251.08    172.98 o 
   5  10   8     8588.19     8368.90    524.90 o 
   6  10   8      187.94      112.96    103.30 o 
  -7  11   8       35.80        3.03     95.28 o 
  -6  11   8      440.48      735.16    117.56 o 
  -5  11   8      166.52      286.54     97.93 o 
  -4  11   8     1199.79     1293.29    139.76 o 
  -3  11   8      576.50      864.04     93.84 o 
  -2  11   8     1406.62     1576.86    156.67 o 
  -1  11   8       47.39      159.12    121.78 o 
   0  11   8       43.91       50.11     61.16 o 
   1  11   8     2379.39     2351.15    130.03 o 
   2  11   8      781.93      843.85    139.66 o 
   3  11   8     1327.18     1328.63    162.59 o 
   4  11   8     3243.85     3169.09    267.68 o 
   5  11   8      472.91      576.01    157.24 o 
   6  11   8      209.55      231.95    150.20 o 
  -6  12   8      388.32      376.30    107.33 o 
  -5  12   8      183.15      154.91     79.93 o 
  -4  12   8      330.44      337.57    104.51 o 
  -3  12   8        3.12       35.69     90.66 o 
  -2  12   8      332.99      387.07    141.19 o 
  -1  12   8      172.71      335.61     83.05 o 
   0  12   8      501.15      528.74     98.84 o 
   1  12   8      304.07      557.84    152.07 o 
   2  12   8      312.29      448.40    121.96 o 
   3  12   8     1417.64     1661.60    199.98 o 
   4  12   8      323.31      175.74    110.30 o 
   5  12   8        4.02     -101.13    105.02 o 
  -6  13   8      111.23       28.78    113.34 o 
  -5  13   8      136.64      145.05    113.64 o 
  -4  13   8      230.50      139.81     95.84 o 
  -3  13   8     3490.21     3312.42    243.46 o 
  -2  13   8     5492.39     5422.66    324.14 o 
  -1  13   8     1174.64     1319.16    134.20 o 
   0  13   8       32.77      197.76     71.61 o 
   1  13   8       53.03      292.75    134.96 o 
   2  13   8     3130.17     3186.68    267.06 o 
   3  13   8      120.93       82.61     92.05 o 
   4  13   8       16.61       17.13     94.84 o 
  -5  14   8      720.71      478.36    185.21 o 
  -4  14   8      130.84      286.03    161.69 o 
  -3  14   8      437.24      555.54    155.76 o 
  -2  14   8     8192.59     7576.46    428.87 o 
  -1  14   8     2348.54     2262.09    176.81 o 
   0  14   8      302.72      691.64    224.65 o 
   1  14   8      311.91      536.46    187.67 o 
   2  14   8        0.94       57.90     92.42 o 
   3  14   8     1491.95     1667.42    312.05 o 
  -3  15   8     1677.73     1807.78    195.28 o 
  -2  15   8     1557.36     1535.76    178.35 o 
  -1  15   8      155.83      117.89    123.55 o 
   0  15   8       36.14      159.64    240.57 o 
   1  15   8       12.55      -27.05     93.50 o 
   2  15   8     3627.25     3737.49    404.48 o 
  -9   1   9      243.72      338.44    124.73 o 
  -8   1   9     1604.65     1673.44    200.78 o 
  -7   1   9     1465.40     1086.61    156.02 o 
  -6   1   9     1717.54     1748.53    157.24 o 
  -5   1   9      842.33      926.68    122.25 o 
  -4   1   9       11.01      139.93     67.74 o 
  -3   1   9       87.46      120.13     91.73 o 
  -2   1   9    16330.68    15533.01    743.40 o 
  -1   1   9     2691.62     2641.61    161.79 o 
   0   1   9     3831.25     3770.19    123.45 o 
   1   1   9      869.28      858.22     61.10 o 
   2   1   9        4.83       32.57     60.07 o 
   3   1   9     2823.34     2774.84    120.22 o 
   4   1   9      788.52      896.26     77.69 o 
   5   1   9     3852.97     3648.57    173.33 o 
   6   1   9        0.47      -40.55     59.28 o 
   7   1   9      351.43      190.18    122.44 o 
   8   1   9       44.69     -257.35    257.35 o 
  -9   2   9     4807.73     4885.58    369.98 o 
  -8   2   9      236.24      300.29    113.06 o 
  -7   2   9     2006.41     1964.06    202.77 o 
  -6   2   9     3557.40     3255.05    230.70 o 
  -5   2   9       74.52      186.01     77.72 o 
  -4   2   9     1631.76     1592.16    138.88 o 
  -3   2   9     7229.63     6184.21    340.57 o 
  -2   2   9     9154.06     8882.14    374.07 o 
  -1   2   9     1299.45     1186.73     56.82 o 
   0   2   9      128.06      115.89     32.24 o 
   1   2   9     2500.18     2619.00    106.01 o 
   2   2   9    10041.91    10589.49    292.46 o 
   3   2   9      426.87      624.77     62.53 o 
   4   2   9     4918.89     4967.31    180.29 o 
   5   2   9      877.47     1062.85    104.42 o 
   6   2   9      126.44      312.03    111.12 o 
   7   2   9       39.97      -57.47     88.26 o 
   8   2   9      215.12      299.66    328.31 o 
  -9   3   9      190.00      351.65    126.29 o 
  -8   3   9     1338.51     1453.55    173.04 o 
  -7   3   9      314.58      370.90    116.49 o 
  -6   3   9     4902.36     4893.11    290.82 o 
  -5   3   9      244.99      271.62     89.69 o 
  -4   3   9     4597.39     4881.82    258.78 o 
  -3   3   9      374.93      444.98     63.61 o 
  -2   3   9    20572.17    19818.74    509.98 o 
  -1   3   9     3360.04     2917.93    116.08 o 
   0   3   9     5288.30     5297.31    179.10 o 
   1   3   9      662.20      890.07     94.23 o 
   2   3   9      632.33      760.39     78.51 o 
   3   3   9     3153.35     2964.28    126.02 o 
   4   3   9     2103.84     1954.01     97.72 o 
   5   3   9     2672.16     2424.40    141.61 o 
   6   3   9       54.74      -45.64     72.20 o 
   7   3   9     2830.58     2840.50    290.69 o 
   8   3   9       10.94      -45.72    121.90 o 
  -9   4   9       36.24       37.09     94.87 o 
  -8   4   9      103.76      239.50    146.61 o 
  -7   4   9     1816.99     2228.41    217.12 o 
  -6   4   9      329.84      487.69    108.80 o 
  -5   4   9       17.50      -71.27     71.27 o 
  -4   4   9      351.65      350.27     50.44 o 
  -3   4   9      175.86      148.59     59.11 o 
  -2   4   9      564.63      687.37     65.21 o 
  -1   4   9       20.15       64.52     42.23 o 
   0   4   9     2880.29     2943.08    118.93 o 
   1   4   9       95.64      185.74     42.11 o 
   2   4   9     5089.94     5061.42    166.29 o 
   3   4   9     2190.66     2154.46     93.63 o 
   4   4   9       78.71       65.72     71.88 o 
   5   4   9      122.18      405.35    116.00 o 
   6   4   9      868.14      792.42    134.19 o 
   7   4   9      192.05       77.24     87.67 o 
  -9   5   9       59.33      181.01    136.53 o 
  -8   5   9     2496.59     2670.18    228.82 o 
  -7   5   9      642.70      736.11    134.65 o 
  -6   5   9        8.04       49.59     84.27 o 
  -5   5   9     1357.07     1383.92     92.77 o 
  -4   5   9      413.62      401.10     58.34 o 
  -3   5   9      275.51      355.82     59.89 o 
  -2   5   9     1130.00     1376.60     90.96 o 
  -1   5   9      528.09      614.01     60.04 o 
   0   5   9     2461.39     2417.98    149.09 o 
   1   5   9       33.65      155.40     60.92 o 
   2   5   9     2011.89     1939.86     87.38 o 
   3   5   9      124.01      278.04     62.51 o 
   4   5   9      314.56      458.72    112.17 o 
   5   5   9     4609.46     4146.58    270.14 o 
   6   5   9      143.90       45.55     82.50 o 
   7   5   9      627.78      710.34    155.96 o 
  -9   6   9     3386.35     3134.61    330.62 o 
  -8   6   9        0.32       66.87     90.76 o 
  -7   6   9        7.74      -31.95     87.80 o 
  -6   6   9     2381.67     2479.39    214.76 o 
  -5   6   9     2012.03     1986.99    200.84 o 
  -4   6   9     1579.47     1742.68    123.34 o 
  -3   6   9      974.31     1025.96    100.27 o 
  -2   6   9     1418.77     1216.50     87.09 o 
  -1   6   9      231.35      283.55     47.01 o 
   0   6   9     5867.57     6456.60    212.40 o 
   1   6   9     2405.05     2233.38    102.07 o 
   2   6   9     1380.88     1485.71    103.94 o 
   3   6   9       84.32       14.92     78.12 o 
   4   6   9     5711.00     5574.75    325.18 o 
   5   6   9        1.22      -11.57    118.69 o 
   6   6   9      389.72      246.00    112.77 o 
   7   6   9      335.10      327.98    132.28 o 
  -8   7   9      801.65     1040.56    190.08 o 
  -7   7   9        5.33      134.07    107.15 o 
  -6   7   9     1894.68     2106.41    259.82 o 
  -5   7   9       21.17       36.00     74.14 o 
  -4   7   9    14376.16    14495.02    485.60 o 
  -3   7   9      196.45      313.72     63.16 o 
  -2   7   9     4411.61     4577.60    188.35 o 
  -1   7   9       96.59      145.95     59.79 o 
   0   7   9     7032.66     7406.89    212.27 o 
   1   7   9     2960.55     3360.49    161.48 o 
   2   7   9     1399.43     1413.88     93.64 o 
   3   7   9       11.15       99.71     78.34 o 
   4   7   9      142.12      195.54    100.82 o 
   5   7   9     5521.15     5000.91    344.01 o 
   6   7   9      220.18       48.69     96.54 o 
   7   7   9     1489.61     1559.97    215.85 o 
  -8   8   9      431.76      496.27    172.26 o 
  -7   8   9      197.18      182.80    156.85 o 
  -6   8   9     1098.86     1136.84    113.83 o 
  -5   8   9     4868.11     4725.82    234.97 o 
  -4   8   9       57.61      126.57     64.73 o 
  -3   8   9     2690.35     2851.57    163.92 o 
  -2   8   9     1366.09     1510.94    107.93 o 
  -1   8   9     2597.29     2499.26    102.14 o 
   0   8   9    17803.95    18156.50    584.28 o 
   1   8   9        0.19      -40.58     47.14 o 
   2   8   9       57.14      106.72     49.15 o 
   3   8   9     3356.51     3207.42    237.87 o 
   4   8   9     2308.09     2718.38    249.62 o 
   5   8   9      238.97      328.43    188.28 o 
   6   8   9      281.04      619.16    163.18 o 
  -8   9   9       16.67      158.96    119.93 o 
  -7   9   9      669.02      745.40    161.56 o 
  -6   9   9      210.00      223.03     82.40 o 
  -5   9   9      744.57     1024.11    115.23 o 
  -4   9   9     7336.84     7199.42    402.90 o 
  -3   9   9      173.82      298.43     90.94 o 
  -2   9   9     1176.99     1409.30    166.65 o 
  -1   9   9     4767.94     5047.69    278.59 o 
   0   9   9     1368.25     1289.21    101.82 o 
   1   9   9     5324.32     5023.63    207.45 o 
   2   9   9     1722.37     1704.71    227.59 o 
   3   9   9      585.42      715.01    129.14 o 
   4   9   9      321.94      766.06    149.87 o 
   5   9   9      260.08      144.63    104.87 o 
   6   9   9      261.49      371.03    137.56 o 
  -7  10   9      430.24      556.10    163.37 o 
  -6  10   9       75.69      164.21     86.05 o 
  -5  10   9      309.39      347.38     91.57 o 
  -4  10   9       70.33       47.10     72.77 o 
  -3  10   9     3006.57     2918.68    174.46 o 
  -2  10   9     2705.14     2687.66    206.99 o 
  -1  10   9      567.78      640.43    110.78 o 
   0  10   9      780.26      695.32     87.03 o 
   1  10   9      248.41      270.73     61.60 o 
   2  10   9     3987.60     4201.77    281.04 o 
   3  10   9      378.31      547.80    138.05 o 
   4  10   9      202.75      227.99    130.31 o 
   5  10   9      123.17      -82.49     96.87 o 
  -7  11   9        0.23     -235.12    235.12 o 
  -6  11   9     2985.32     3187.75    296.34 o 
  -5  11   9      449.65      525.12     96.54 o 
  -4  11   9     1687.55     1606.24    140.83 o 
  -3  11   9      419.17      719.36    129.01 o 
  -2  11   9     3515.56     3659.05    260.07 o 
  -1  11   9      645.40      838.79    106.84 o 
   0  11   9      625.73      747.63     97.62 o 
   1  11   9        1.29      -88.63     88.63 o 
   2  11   9     1590.54     1537.33    178.00 o 
   3  11   9     5280.37     5253.83    382.33 o 
   4  11   9       34.62      -24.56    116.27 o 
   5  11   9       16.39       -9.57    105.75 o 
  -6  12   9      685.53      828.08    234.14 o 
  -5  12   9      267.73      221.51    121.29 o 
  -4  12   9      409.13      461.15    135.89 o 
  -3  12   9        3.24        8.11     76.78 o 
  -2  12   9     1030.01     1014.66    133.96 o 
  -1  12   9       50.30      292.77    108.96 o 
   0  12   9     1510.09     1343.26    125.65 o 
   1  12   9      403.16      368.98    109.71 o 
   2  12   9     3323.65     3390.59    270.59 o 
   3  12   9     1398.16     1594.57    285.22 o 
   4  12   9       34.80      263.35    145.74 o 
  -5  13   9      789.30      833.35    344.02 o 
  -4  13   9      800.76     1061.37    154.37 o 
  -3  13   9       60.22      -20.19     78.73 o 
  -2  13   9     1772.25     1844.31    191.05 o 
  -1  13   9        0.52      220.71     97.03 o 
   0  13   9      717.36      916.06    153.29 o 
   1  13   9      204.24      248.16    103.52 o 
   2  13   9     1490.18     1549.78    196.74 o 
   3  13   9     2524.33     2136.32    243.77 o 
  -4  14   9      141.87       88.51    110.70 o 
  -3  14   9      256.83      285.93    117.32 o 
  -2  14   9     1266.79     1103.08    173.88 o 
  -1  14   9      256.01      409.51    156.91 o 
   0  14   9      703.14      987.91    195.73 o 
   1  14   9       31.32      -98.17    101.12 o 
   2  14   9      874.58      853.90    164.31 o 
  -1  15   9     1403.26     1618.60    256.91 o 
  -9   0  10      194.02      298.05    203.54 o 
  -8   0  10     2451.00     2750.28    411.17 o 
  -7   0  10      337.76      289.43    149.32 o 
  -6   0  10    22886.68    23144.93   1477.92 o 
  -5   0  10     1210.33     1156.00    294.39 o 
  -4   0  10     2264.22     1978.92    241.63 o 
  -3   0  10        6.61      -58.69     96.21 o 
  -2   0  10    25134.58    25348.03   1255.30 o 
  -1   0  10      277.00      155.69     99.05 o 
   0   0  10      416.52      452.12     71.67 o 
   1   0  10      172.56      262.46     71.24 o 
   2   0  10    33535.35    33077.73   1691.07 o 
   3   0  10     7401.40     7252.39    360.06 o 
   4   0  10     1347.69     1182.34    136.59 o 
   5   0  10      288.83      152.90     92.72 o 
   6   0  10      463.86      818.63    183.26 o 
   7   0  10     7895.74     7418.21   1008.33 o 
  -9   1  10      928.11      966.52    181.39 o 
  -8   1  10       61.66      275.69    123.35 o 
  -7   1  10    11690.44    12580.42    655.20 o 
  -6   1  10      695.34      974.91    139.21 o 
  -5   1  10     1489.64     1586.19    150.75 o 
  -4   1  10      657.63      895.77    110.16 o 
  -3   1  10     8690.54     8321.79    363.73 o 
  -2   1  10     1176.98     1245.22     98.39 o 
  -1   1  10     8159.88     7974.83    304.14 o 
   0   1  10      164.08      186.57     41.73 o 
   1   1  10     2866.72     2821.00    122.00 o 
   2   1  10     9041.85     9343.05    298.57 o 
   3   1  10     9014.84     8671.74    300.45 o 
   4   1  10     1025.81      984.67     85.06 o 
   5   1  10       45.13       52.58     52.96 o 
   6   1  10     6135.18     5813.21    417.66 o 
   7   1  10       18.12      -82.47    144.77 o 
  -9   2  10      807.76      851.36    185.04 o 
  -8   2  10      950.66     1179.04    189.09 o 
  -7   2  10     2017.11     2431.74    227.63 o 
  -6   2  10     6678.77     7414.50    411.71 o 
  -5   2  10       43.14      206.81    117.73 o 
  -4   2  10     6390.95     6934.84    359.81 o 
  -3   2  10      279.58      247.10    118.24 o 
  -2   2  10    19534.60    18383.96    662.51 o 
  -1   2  10     1329.13     1427.25    123.55 o 
   0   2  10     3925.29     3894.13    210.36 o 
   1   2  10     3247.71     3481.05    189.53 o 
   2   2  10     3681.91     3648.52    160.45 o 
   3   2  10     5467.12     5495.21    200.15 o 
   4   2  10      198.07      272.15     61.30 o 
   5   2  10      793.39      955.83    109.73 o 
   6   2  10      280.97      227.92    102.83 o 
   7   2  10     1809.84     1601.65    247.36 o 
  -9   3  10      219.66      544.70    160.17 o 
  -8   3  10     2242.78     2354.67    223.24 o 
  -7   3  10      405.46      622.23    141.26 o 
  -6   3  10     2895.69     2719.09    236.16 o 
  -5   3  10    16638.51    15739.77    663.84 o 
  -4   3  10     4022.88     3616.83    242.11 o 
  -3   3  10    15955.17    15717.37    574.28 o 
  -2   3  10     1200.08     1388.79     96.51 o 
  -1   3  10    12892.15    11898.37    541.67 o 
   0   3  10    15925.45    14257.46    596.01 o 
   1   3  10     6040.68     5682.17    187.57 o 
   2   3  10     2715.77     2770.97    143.51 o 
   3   3  10       27.36      190.21     40.59 o 
   4   3  10     2568.71     2771.27    164.00 o 
   5   3  10      175.25      160.91     89.15 o 
   6   3  10       45.82      122.81     88.84 o 
   7   3  10       21.56     -172.53    172.53 o 
  -9   4  10     2240.81     2235.74    262.19 o 
  -8   4  10     1611.69     2301.12    368.13 o 
  -7   4  10      862.77     1088.55    181.11 o 
  -6   4  10        8.26      157.69    184.70 o 
  -5   4  10     3921.98     3650.69    249.26 o 
  -4   4  10    38280.07    37769.37   1618.34 o 
  -3   4  10      148.66      356.27    139.41 o 
  -2   4  10     1776.68     1774.42     98.61 o 
  -1   4  10     4873.42     5004.96    159.66 o 
   0   4  10    25048.39    24834.74    723.13 o 
   1   4  10     8837.90     8604.28    296.70 o 
   2   4  10     1701.94     1755.45    110.44 o 
   3   4  10       55.04       95.28     47.92 o 
   4   4  10      671.84      897.48    127.41 o 
   5   4  10     5503.97     5608.71    344.04 o 
   6   4  10      281.02      145.19    102.52 o 
   7   4  10      679.52      590.90    179.30 o 
  -8   5  10     3425.01     3506.51    331.30 o 
  -7   5  10      119.58      250.61    106.13 o 
  -6   5  10      211.62      308.61    179.20 o 
  -5   5  10    11148.83    10872.34    511.79 o 
  -4   5  10        7.37       66.67     48.70 o 
  -3   5  10     6601.83     6751.64    264.11 o 
  -2   5  10      160.82      349.39    114.88 o 
  -1   5  10     6460.11     6252.45    191.20 o 
   0   5  10     5996.03     6530.73    296.88 o 
   1   5  10     9903.15    10077.26    300.80 o 
   2   5  10      187.28      108.41     57.08 o 
   3   5  10       16.88      -38.14     48.39 o 
   4   5  10     7010.36     6886.47    386.48 o 
   5   5  10     1329.27     1228.38    156.35 o 
   6   5  10       37.70      -53.56     96.14 o 
   7   5  10       36.07       77.22    133.39 o 
  -8   6  10     5792.72     6463.28    554.25 o 
  -7   6  10      370.51      348.54    124.21 o 
  -6   6  10      766.98     1022.38    168.28 o 
  -5   6  10        4.02        1.99     71.13 o 
  -4   6  10    10939.09    11142.41    402.80 o 
  -3   6  10        3.54       14.64     85.26 o 
  -2   6  10      890.87      859.23    117.71 o 
  -1   6  10      398.87      391.16     95.77 o 
   0   6  10    11883.45    12040.61    384.85 o 
   1   6  10     1181.07     1020.38     91.29 o 
   2   6  10     1205.15     1217.81     98.45 o 
   3   6  10      123.78      277.18     96.99 o 
   4   6  10     5422.44     4842.39    314.33 o 
   5   6  10     5166.47     5079.32    383.00 o 
   6   6  10       15.29      161.63    202.84 o 
  -8   7  10      597.20      786.54    170.92 o 
  -7   7  10     2920.41     3048.43    293.27 o 
  -6   7  10      627.62      579.88    128.41 o 
  -5   7  10     1656.00     2228.67    222.16 o 
  -4   7  10      343.30      322.72     73.37 o 
  -3   7  10      430.53      636.54     88.82 o 
  -2   7  10        2.73       87.77     51.92 o 
  -1   7  10     3397.71     3329.83    170.40 o 
   0   7  10     1210.27      915.88    111.48 o 
   1   7  10     5019.77     5446.75    237.68 o 
   2   7  10       56.27      170.93     57.40 o 
   3   7  10     3190.49     3386.73    269.39 o 
   4   7  10     4166.52     4214.38    328.94 o 
   5   7  10     1760.55     1737.85    219.95 o 
   6   7  10     1629.20     1133.06    201.10 o 
  -8   8  10     1008.52     1118.16    226.52 o 
  -7   8  10      619.48      321.06    131.96 o 
  -6   8  10     5010.67     5402.77    346.95 o 
  -5   8  10      210.43       41.24     65.03 o 
  -4   8  10       29.77       17.38     81.77 o 
  -3   8  10        0.00       67.03     63.36 o 
  -2   8  10     6630.94     6717.69    330.74 o 
  -1   8  10       77.01       71.62     40.44 o 
   0   8  10      262.84      503.31    113.85 o 
   1   8  10       35.22       77.23     85.59 o 
   2   8  10     6614.19     6814.77    377.26 o 
   3   8  10     3588.58     3822.33    291.96 o 
   4   8  10     1382.49     1284.22    168.37 o 
   5   8  10        2.85     -104.00    133.97 o 
   6   8  10      214.36       98.40    140.21 o 
  -7   9  10     3049.83     3035.42    297.25 o 
  -6   9  10     1102.62     1157.00    309.40 o 
  -5   9  10      368.83      496.66     96.05 o 
  -4   9  10       43.63      106.48     70.80 o 
  -3   9  10     6504.02     6823.88    284.34 o 
  -2   9  10      789.91     1019.96    141.70 o 
  -1   9  10     2917.44     3369.54    236.25 o 
   0   9  10      144.60      277.64     74.83 o 
   1   9  10      146.72      287.07     74.98 o 
   2   9  10     5067.84     5468.06    352.49 o 
   3   9  10     2598.87     2468.82    226.52 o 
   4   9  10      130.77      -61.20    111.68 o 
   5   9  10      121.45       20.56    122.80 o 
  -7  10  10     2777.85     2739.15    334.79 o 
  -6  10  10     4272.02     4736.07    382.75 o 
  -5  10  10     1086.73     1031.39    128.99 o 
  -4  10  10       30.59       41.60     82.21 o 
  -3  10  10       35.47      100.18     68.04 o 
  -2  10  10    22117.32    22748.51    997.52 o 
  -1  10  10     1435.85     1564.13    166.97 o 
   0  10  10       69.80       34.19     59.40 o 
   1  10  10      852.39     1066.45    148.39 o 
   2  10  10     2831.57     2967.91    252.12 o 
   3  10  10     2172.05     2005.67    234.08 o 
   4  10  10      471.25      515.86    138.57 o 
   5  10  10      275.84      265.54    141.65 o 
  -6  11  10     1890.56     1827.86    351.92 o 
  -5  11  10      890.55      968.50    194.62 o 
  -4  11  10      309.93      295.07    106.64 o 
  -3  11  10     5479.87     5511.28    357.44 o 
  -2  11  10      240.74      428.04    103.43 o 
  -1  11  10     2958.97     3092.25    284.04 o 
   0  11  10      597.19      671.43     94.57 o 
   1  11  10       44.69       91.06    202.39 o 
   2  11  10     1780.92     1896.33    198.85 o 
   3  11  10      214.87      554.68    362.00 o 
   4  11  10       94.24       57.63    103.52 o 
  -5  12  10      139.14       60.26    125.15 o 
  -4  12  10     1361.67     1112.57    169.32 o 
  -3  12  10       20.71       13.96     82.98 o 
  -2  12  10      404.47      588.26    125.09 o 
  -1  12  10       58.48      150.02     90.55 o 
   0  12  10     1203.15     1415.01    240.88 o 
   1  12  10      647.97      679.65    142.16 o 
   2  12  10      917.07      964.48    167.49 o 
   3  12  10        1.78      191.82    147.04 o 
  -4  13  10       18.92      -47.91    118.08 o 
  -3  13  10       34.47      126.88    101.15 o 
  -2  13  10      265.93      166.89     97.34 o 
  -1  13  10       96.40      238.56    143.68 o 
   0  13  10        1.01      135.92    133.04 o 
   1  13  10     1574.00     1316.90    249.83 o 
   2  13  10      685.61      648.59    184.40 o 
  -2  14  10     1985.95     2033.72    293.69 o 
  -1  14  10      784.74      538.07    199.15 o 
   0  14  10     3540.78     3731.32    442.38 o 
  -9   1  11      633.72      889.94    234.96 o 
  -8   1  11     1437.58     1519.18    222.64 o 
  -7   1  11     1647.96     1551.74    199.88 o 
  -6   1  11      504.86      471.39    133.79 o 
  -5   1  11      400.21      465.57    110.95 o 
  -4   1  11     1062.46     1122.59    138.90 o 
  -3   1  11        2.28      164.86     86.94 o 
  -2   1  11    11287.46    11565.18    618.63 o 
  -1   1  11      719.42      683.84     62.33 o 
   0   1  11     3243.44     3162.64    219.33 o 
   1   1  11      592.27      589.94     83.44 o 
   2   1  11       80.63      110.43     52.30 o 
   3   1  11      298.48      435.19     87.22 o 
   4   1  11     2772.82     2870.24    176.60 o 
   5   1  11      972.47      854.18    119.93 o 
   6   1  11        3.11      -98.29    128.17 o 
  -8   2  11      289.48      126.87    108.23 o 
  -7   2  11      148.53      126.05    110.14 o 
  -6   2  11     5420.70     5204.66    320.68 o 
  -5   2  11      155.04      254.74    107.38 o 
  -4   2  11      191.07      362.91     91.59 o 
  -3   2  11     4560.39     4673.24    294.40 o 
  -2   2  11        0.27       -4.36     62.91 o 
  -1   2  11     2987.01     3247.02    141.68 o 
   0   2  11     1212.37     1247.07     73.32 o 
   1   2  11     1585.45     1614.43     95.87 o 
   2   2  11     5838.10     6158.26    311.76 o 
   3   2  11      538.80      626.87     79.52 o 
   4   2  11     1774.90     1717.44    128.62 o 
   5   2  11     2832.56     2933.58    231.32 o 
   6   2  11       18.99       48.74    110.19 o 
  -8   3  11      758.58      919.34    160.24 o 
  -7   3  11     1906.52     1620.72    210.51 o 
  -6   3  11     2532.62     2203.56    215.94 o 
  -5   3  11        2.30      146.84    126.74 o 
  -4   3  11     1457.93     1592.22    192.37 o 
  -3   3  11       52.59      270.52    152.83 o 
  -2   3  11    13240.99    12526.83    420.01 o 
  -1   3  11      574.26      545.72     65.81 o 
   0   3  11     7634.26     7255.44    258.74 o 
   1   3  11       69.61      163.25     84.83 o 
   2   3  11     1748.36     2081.76    164.96 o 
   3   3  11     1627.66     1829.82    144.70 o 
   4   3  11     2052.12     1880.78    260.86 o 
   5   3  11      959.88      982.05    160.91 o 
   6   3  11        4.74      -75.94    108.36 o 
  -8   4  11       12.32      207.00    130.86 o 
  -7   4  11     1119.85     1262.50    202.28 o 
  -6   4  11       36.44       27.41     82.72 o 
  -5   4  11      436.26      401.22    114.19 o 
  -4   4  11      905.71      948.74    149.03 o 
  -3   4  11       18.82      -61.29     72.38 o 
  -2   4  11      144.03       94.99     51.31 o 
  -1   4  11       88.02      -59.27     70.73 o 
   0   4  11       48.18       89.74     47.26 o 
   1   4  11       32.44       31.17     48.77 o 
   2   4  11        3.01       30.26     56.49 o 
   3   4  11      330.14      414.77     81.87 o 
   4   4  11       31.93      132.45    110.35 o 
   5   4  11      221.86     -101.26    101.26 o 
   6   4  11      758.78      589.17    165.01 o 
  -8   5  11      848.33      924.81    211.02 o 
  -7   5  11      917.12     1007.64    185.51 o 
  -6   5  11      604.51      556.72    142.55 o 
  -5   5  11     1106.55     1397.27    169.44 o 
  -4   5  11      172.82      403.28    118.13 o 
  -3   5  11       69.38       87.24     50.46 o 
  -2   5  11     3249.97     3192.00    186.04 o 
  -1   5  11      420.57      508.54     73.36 o 
   0   5  11       43.09      100.63     49.95 o 
   1   5  11       71.65      186.47     75.17 o 
   2   5  11      423.74      303.33     78.79 o 
   3   5  11       64.87      148.31    120.16 o 
   4   5  11      406.30      667.96    135.38 o 
   5   5  11      604.98      604.43    145.26 o 
   6   5  11       53.79      248.43    221.52 o 
  -8   6  11      241.31      267.30    132.43 o 
  -7   6  11       53.22      -96.14    116.84 o 
  -6   6  11     1033.60     1156.51    171.08 o 
  -5   6  11      600.64      900.11    156.36 o 
  -4   6  11       78.38      172.61     97.10 o 
  -3   6  11      786.33      742.66     93.03 o 
  -2   6  11      358.69      547.05     79.40 o 
  -1   6  11      157.92      374.18     72.14 o 
   0   6  11      267.29      577.16    118.54 o 
   1   6  11     1081.34      833.88    103.56 o 
   2   6  11      609.61      738.53     97.04 o 
   3   6  11      117.41      231.13    108.10 o 
   4   6  11     2021.14     1751.61    213.19 o 
   5   6  11      404.33      854.61    159.70 o 
   6   6  11       57.73       60.62    108.94 o 
  -7   7  11      189.08      122.56    106.21 o 
  -6   7  11      428.75      417.86    130.28 o 
  -5   7  11      417.15      444.55    252.02 o 
  -4   7  11     6472.89     6777.45    401.18 o 
  -3   7  11       32.88      -48.11     82.26 o 
  -2   7  11     2920.39     3012.41    172.33 o 
  -1   7  11      202.70      168.35     83.10 o 
   0   7  11     9046.12     9123.29    440.19 o 
   1   7  11     1127.07     1262.14    118.96 o 
   2   7  11     3843.01     4077.51    292.96 o 
   3   7  11      227.66      426.92    173.50 o 
   4   7  11      268.00       27.00     90.44 o 
   5   7  11     1307.63     1392.11    196.36 o 
  -7   8  11     1121.51     1100.08    182.62 o 
  -6   8  11       23.35      124.15    250.29 o 
  -5   8  11     2307.10     2063.67    226.84 o 
  -4   8  11     2019.17     2097.16    158.93 o 
  -3   8  11     1476.08     1493.77    144.74 o 
  -2   8  11      283.92      766.68    153.35 o 
  -1   8  11       70.91      -21.05     68.75 o 
   0   8  11     3098.05     3372.53    232.50 o 
   1   8  11      295.01      393.66    120.47 o 
   2   8  11      114.32      152.50     90.44 o 
   3   8  11     2453.68     2532.34    247.67 o 
   4   8  11      518.91      787.31    165.77 o 
   5   8  11        1.24     -131.32    131.32 o 
  -6   9  11       55.34       57.38    108.08 o 
  -5   9  11     1255.42     1760.25    212.81 o 
  -4   9  11     3114.41     3219.72    214.04 o 
  -3   9  11       21.91       -1.34     61.78 o 
  -2   9  11      911.03     1114.83    139.62 o 
  -1   9  11     1892.97     2164.68    192.80 o 
   0   9  11     1698.57     1900.09    169.66 o 
   1   9  11     1297.82     1328.94    158.27 o 
   2   9  11     2592.55     2403.21    226.10 o 
   3   9  11      611.48      993.86    181.66 o 
   4   9  11      351.97      308.45    134.53 o 
  -6  10  11      694.06      882.24    172.79 o 
  -5  10  11      150.17      -26.54     95.89 o 
  -4  10  11       32.95       -0.89    101.85 o 
  -3  10  11     1204.03     1545.53    185.64 o 
  -2  10  11      150.03      -59.35     83.59 o 
  -1  10  11     1110.33     1328.26    158.78 o 
   0  10  11      176.11      299.28    102.44 o 
   1  10  11      132.73       74.92     65.47 o 
   2  10  11     1066.67     1057.44    173.16 o 
   3  10  11        4.67       40.90     99.21 o 
   4  10  11       12.94      -30.57    112.76 o 
  -5  11  11      611.10      741.47    208.02 o 
  -4  11  11     1148.09     1285.41    218.76 o 
  -3  11  11       54.80       35.40     85.59 o 
  -2  11  11     1857.36     1929.01    203.12 o 
  -1  11  11       54.17       -9.37     80.72 o 
   0  11  11     2759.67     2382.42    324.43 o 
   1  11  11        6.54      157.46    136.84 o 
   2  11  11     1684.83     1598.13    200.33 o 
   3  11  11      389.01      323.21    139.04 o 
  -4  12  11     1031.76     1382.81    253.29 o 
  -3  12  11       10.68       41.16     86.75 o 
  -2  12  11      125.05      146.67    107.00 o 
  -1  12  11        1.96       22.67    105.54 o 
   0  12  11      934.47      792.48    188.47 o 
   1  12  11      102.47        6.25    117.15 o 
   2  12  11      215.54      382.94    202.46 o 
  -2  13  11      519.11      751.79    259.91 o 
  -1  13  11       39.99       77.69    130.88 o 
   0  13  11      869.19      591.65    193.48 o 
  -8   0  12      765.92      658.74    327.34 o 
  -7   0  12       43.22       26.76    152.85 o 
  -6   0  12     4530.90     5113.08    588.78 o 
  -5   0  12     9163.16     8538.86    685.22 o 
  -4   0  12     5986.93     5471.07    431.21 o 
  -3   0  12     4195.42     4881.41    468.00 o 
  -2   0  12     1215.70     1471.81    248.82 o 
  -1   0  12     1706.89     2368.74    396.55 o 
   0   0  12    16921.30    15996.58   1310.87 o 
   1   0  12     1303.23     1312.08    141.40 o 
   2   0  12     1199.25     1045.01    144.53 o 
   3   0  12     2395.03     2269.95    218.40 o 
   4   0  12     3482.18     3966.01    314.17 o 
   5   0  12        0.18     -103.72    103.72 o 
   6   0  12      961.44     1165.47    325.58 o 
  -8   1  12     1504.88     1596.30    250.01 o 
  -7   1  12     1589.56     1943.73    238.68 o 
  -6   1  12      577.49      624.53    158.79 o 
  -5   1  12      259.34      355.07    153.19 o 
  -4   1  12    13839.16    13973.43    681.46 o 
  -3   1  12      735.06      786.13    126.28 o 
  -2   1  12     1177.00     1662.13    214.76 o 
  -1   1  12     1528.83     1385.27    122.76 o 
   0   1  12     1088.93     1344.33    141.95 o 
   1   1  12     4896.70     5336.44    288.57 o 
   2   1  12     1096.80     1450.99    137.38 o 
   3   1  12        0.82       46.46     61.23 o 
   4   1  12      347.16      323.91     80.93 o 
   5   1  12     5053.91     4051.42    360.29 o 
   6   1  12      781.81      844.77    232.85 o 
  -8   2  12       14.91      308.77    161.13 o 
  -7   2  12      173.12      217.19    125.00 o 
  -6   2  12      278.36      547.63    133.91 o 
  -5   2  12      627.22      954.38    152.94 o 
  -4   2  12       15.39       26.51    120.12 o 
  -3   2  12     1620.60     1966.45    193.74 o 
  -2   2  12      438.98      613.33    118.83 o 
  -1   2  12     5071.82     5072.60    311.53 o 
   0   2  12     2288.43     2344.67    115.85 o 
   1   2  12     4782.46     5124.47    211.05 o 
   2   2  12      898.42     1134.78    189.65 o 
   3   2  12     1219.90     1441.15    129.45 o 
   4   2  12     4481.48     4328.63    305.39 o 
   5   2  12      309.76      222.34    104.71 o 
   6   2  12     1323.26     1180.66    238.65 o 
  -8   3  12       62.29       -3.58     98.17 o 
  -7   3  12      388.84      591.01    276.08 o 
  -6   3  12      353.92      533.69    144.83 o 
  -5   3  12      205.31      247.03    100.02 o 
  -4   3  12       83.77      200.39     96.51 o 
  -3   3  12      723.16      816.68    129.92 o 
  -2   3  12     4444.88     4759.16    287.17 o 
  -1   3  12       16.28       -6.11     47.49 o 
   0   3  12     7473.42     7776.87    252.33 o 
   1   3  12      676.45      620.84     88.52 o 
   2   3  12     3957.74     4209.37    197.56 o 
   3   3  12     8182.28     8279.35    377.86 o 
   4   3  12      690.28      874.34    176.96 o 
   5   3  12     1894.15     1944.20    277.40 o 
   6   3  12       51.82      -17.29    116.63 o 
  -8   4  12       31.11     -114.79    135.93 o 
  -7   4  12     1134.37     1199.08    190.98 o 
  -6   4  12     1242.77     1152.10    174.44 o 
  -5   4  12       85.81       16.48     90.33 o 
  -4   4  12     4687.77     5017.24    332.16 o 
  -3   4  12     2261.54     2127.53    206.28 o 
  -2   4  12     2775.53     2397.11    154.90 o 
  -1   4  12     5752.61     5527.98    222.39 o 
   0   4  12     2535.12     2348.15    147.52 o 
   1   4  12     5952.85     6487.04    247.32 o 
   2   4  12    13965.81    14194.85    556.23 o 
   3   4  12     1409.19     1727.07    178.69 o 
   4   4  12     1820.55     1794.25    212.59 o 
   5   4  12      628.24      818.04    176.70 o 
  -7   5  12      207.57      375.07    260.57 o 
  -6   5  12     4613.11     4752.85    385.57 o 
  -5   5  12      948.62     1023.46    178.50 o 
  -4   5  12      679.28      725.19    155.33 o 
  -3   5  12      109.65       50.32     80.14 o 
  -2   5  12     7174.75     6778.01    347.18 o 
  -1   5  12      509.95      459.82    115.25 o 
   0   5  12     3071.13     3315.15    179.40 o 
   1   5  12       26.02       87.52     77.41 o 
   2   5  12      574.04      592.22     95.06 o 
   3   5  12     6791.66     6554.64    395.26 o 
   4   5  12     1276.64     1294.53    176.90 o 
   5   5  12        0.84      117.54    147.75 o 
  -7   6  12     1815.03     1843.16    232.91 o 
  -6   6  12       31.20       53.98    146.90 o 
  -5   6  12     2285.43     2291.23    226.82 o 
  -4   6  12      332.50      533.63    190.06 o 
  -3   6  12     3864.21     3881.55    281.01 o 
  -2   6  12     8115.47     8202.69    355.58 o 
  -1   6  12      709.15      837.55    100.39 o 
   0   6  12      208.17      325.81     97.21 o 
   1   6  12      104.83      235.75     76.27 o 
   2   6  12     4229.39     4204.58    299.16 o 
   3   6  12      427.30      700.07    161.30 o 
   4   6  12       32.84       38.91     98.60 o 
   5   6  12      741.84      863.27    191.79 o 
  -7   7  12     1079.06      860.48    187.01 o 
  -6   7  12     2534.71     2651.04    274.25 o 
  -5   7  12      100.88      144.92    102.51 o 
  -4   7  12     4210.63     4358.66    325.75 o 
  -3   7  12     1627.46     1642.63    164.59 o 
  -2   7  12     1435.46     1472.78    132.24 o 
  -1   7  12     2721.64     2705.36    217.55 o 
   0   7  12       17.27       98.42     81.60 o 
   1   7  12     1320.01     1436.91    127.73 o 
   2   7  12      301.29      427.49    128.56 o 
   3   7  12      185.63      154.53    109.65 o 
   4   7  12      285.62      123.80    112.97 o 
  -6   8  12      435.83      449.80    215.44 o 
  -5   8  12     3112.26     2727.75    277.43 o 
  -4   8  12     1695.69     1850.51    252.53 o 
  -3   8  12     1252.73     1520.51    183.70 o 
  -2   8  12       51.96      163.74    137.83 o 
  -1   8  12      866.13     1125.59    150.16 o 
   0   8  12     4421.70     4418.00    292.40 o 
   1   8  12      116.65      151.23    122.33 o 
   2   8  12       57.27       47.67     92.96 o 
   3   8  12      450.21      354.02    153.53 o 
   4   8  12     1066.35     1196.40    193.04 o 
  -6   9  12      156.75      310.40    158.29 o 
  -5   9  12      210.45      261.77    119.14 o 
  -4   9  12     2236.61     1842.74    251.09 o 
  -3   9  12       29.81     -103.49    136.53 o 
  -2   9  12       94.37      126.98     93.20 o 
  -1   9  12       28.44       85.64     82.71 o 
   0   9  12     1156.21     1481.63    184.89 o 
   1   9  12     2674.05     2941.27    310.02 o 
   2   9  12     1245.42     1395.68    251.60 o 
   3   9  12       15.23      199.10    125.56 o 
  -5  10  12       91.18      241.74    161.10 o 
  -4  10  12      890.17      726.88    184.87 o 
  -3  10  12       72.09      -45.33    131.68 o 
  -2  10  12     4888.46     4677.93    343.48 o 
  -1  10  12     1234.95     1215.48    185.10 o 
   0  10  12     3455.55     3899.49    406.75 o 
   1  10  12     1828.78     1993.60    285.97 o 
   2  10  12        9.01      -34.37    190.78 o 
   3  10  12      919.24     1200.78    262.44 o 
  -4  11  12      264.58      109.11    120.74 o 
  -3  11  12       66.15      144.66    121.71 o 
  -2  11  12      155.60       19.84     92.56 o 
  -1  11  12       27.48      307.63    140.79 o 
   0  11  12     2640.70     2293.28    327.21 o 
   1  11  12      819.05     1255.46    300.92 o 
   2  11  12      614.89      829.83    194.69 o 
  -2  12  12      264.07       74.75    149.41 o 
  -1  12  12      238.98      128.43    142.69 o 
   0  12  12      211.74       67.20    148.39 o 
  -7   1  13      928.90      872.28    200.93 o 
  -6   1  13        6.12      -41.70     98.45 o 
  -5   1  13       61.39      -90.37    129.45 o 
  -4   1  13       96.36      106.36    106.13 o 
  -3   1  13      333.46      194.24    105.53 o 
  -2   1  13     4561.27     4825.41    306.65 o 
  -1   1  13      130.34      181.15    100.76 o 
   0   1  13      523.22      673.76    135.62 o 
   1   1  13      840.38      869.15     95.88 o 
   2   1  13      526.81      595.14     96.06 o 
   3   1  13      540.69      611.64    102.06 o 
   4   1  13     1306.25     1328.43    196.69 o 
   5   1  13      180.91      304.90    170.31 o 
  -7   2  13       88.82      130.32    112.65 o 
  -6   2  13     4666.27     4017.70    354.59 o 
  -5   2  13        3.38       69.02    115.54 o 
  -4   2  13      717.03      971.44    223.43 o 
  -3   2  13     2722.01     2670.88    218.04 o 
  -2   2  13     1384.72     1516.77    173.23 o 
  -1   2  13     2104.73     2145.68    200.70 o 
   0   2  13     4854.50     4491.85    234.60 o 
   1   2  13      805.47      716.79     83.78 o 
   2   2  13      535.64      552.93     90.86 o 
   3   2  13      412.10      533.59    100.19 o 
   4   2  13        3.91      107.73    101.16 o 
   5   2  13     2712.88     2014.13    330.17 o 
  -7   3  13     1185.76     1162.82    216.11 o 
  -6   3  13      321.77      452.32    217.81 o 
  -5   3  13      126.79      -50.56     93.28 o 
  -4   3  13     1232.61     1203.90    177.64 o 
  -3   3  13       72.76      114.70    107.45 o 
  -2   3  13     5916.61     6290.46    377.18 o 
  -1   3  13        3.60      118.53     92.85 o 
   0   3  13     2390.81     2251.90    174.59 o 
   1   3  13     1489.13     1305.63    108.34 o 
   2   3  13     2311.77     2246.15    170.84 o 
   3   3  13       74.09      149.31     93.59 o 
   4   3  13     2113.97     1751.92    205.48 o 
   5   3  13      171.96       99.53    130.91 o 
  -7   4  13      696.06      677.57    180.97 o 
  -6   4  13       56.08      -30.50    101.84 o 
  -5   4  13      445.28      583.54    145.10 o 
  -4   4  13     2441.39     2243.76    256.18 o 
  -3   4  13      197.80      457.75    156.57 o 
  -2   4  13        8.92       92.56     90.28 o 
  -1   4  13        5.95      -22.91     57.52 o 
   0   4  13      179.83      161.38     66.75 o 
   1   4  13      343.63      483.43    117.23 o 
   2   4  13        6.66       45.45     69.23 o 
   3   4  13      664.48      636.14    142.20 o 
   4   4  13      230.27      311.27    132.92 o 
  -6   5  13     1009.13      913.69    184.71 o 
  -5   5  13      765.90      910.33    174.89 o 
  -4   5  13       56.88       31.91    103.99 o 
  -3   5  13     1146.62     1230.26    167.26 o 
  -2   5  13      904.24     1037.78    188.76 o 
  -1   5  13      133.61      215.08     71.77 o 
   0   5  13      214.26      256.16     98.92 o 
   1   5  13       56.08       69.08     81.52 o 
   2   5  13       90.52      133.39     98.62 o 
   3   5  13        0.58     -109.86    109.86 o 
   4   5  13      216.46      132.95    120.02 o 
  -6   6  13     3204.27     3185.17    312.82 o 
  -5   6  13      841.17      935.68    174.89 o 
  -4   6  13        4.71        5.91     80.35 o 
  -3   6  13       29.60      120.18     96.35 o 
  -2   6  13     1334.72     1656.55    205.59 o 
  -1   6  13      631.06      793.24    120.80 o 
   0   6  13       72.89      191.84     93.15 o 
   1   6  13      528.32      554.43    127.58 o 
   2   6  13        2.74      116.49    163.61 o 
   3   6  13      588.94      440.43    136.82 o 
   4   6  13      172.89      124.43    122.00 o 
  -6   7  13        0.13       51.04    119.71 o 
  -5   7  13      332.71      410.24    178.75 o 
  -4   7  13     4287.20     4488.74    358.79 o 
  -3   7  13      441.12      525.45    131.79 o 
  -2   7  13      884.80      893.51    182.22 o 
  -1   7  13     1088.91     1243.49    156.74 o 
   0   7  13     4577.53     4656.56    320.55 o 
   1   7  13      166.81      170.65    122.57 o 
   2   7  13     1640.61     1886.00    254.90 o 
   3   7  13      593.37     1060.31    216.12 o 
  -5   8  13      692.57      768.01    173.65 o 
  -4   8  13     1783.38     1550.26    311.91 o 
  -3   8  13      724.94     1061.13    220.54 o 
  -2   8  13     3058.47     3171.69    337.69 o 
  -1   8  13     1074.39      936.69    145.16 o 
   0   8  13      492.51      685.83    134.02 o 
   1   8  13      522.10      957.15    205.32 o 
   2   8  13     2143.37     2030.28    300.38 o 
   3   8  13     2005.79     1318.44    269.50 o 
  -4   9  13     1879.62     1717.84    286.66 o 
  -3   9  13        6.27      130.81    136.54 o 
  -2   9  13     1865.47     1917.19    261.42 o 
  -1   9  13      927.14     1018.58    155.76 o 
   0   9  13     1118.70      994.20    199.76 o 
   1   9  13     2254.40     2127.30    306.04 o 
   2   9  13      452.63      709.68    196.49 o 
  -3  10  13      859.12      916.23    245.77 o 
  -2  10  13      243.26      174.78    144.22 o 
  -1  10  13      552.27      627.52    282.50 o 
   0  10  13     1259.22     1096.18    216.53 o 
   1  10  13       30.58       -2.45    121.80 o 
  -6   0  14     2077.38     2130.54    418.22 o 
  -5   0  14     1144.96     1126.06    276.56 o 
  -4   0  14        6.08       61.75    201.20 o 
  -3   0  14       16.35      -76.95    156.05 o 
  -2   0  14     1402.19     1616.03    430.86 o 
  -1   0  14      791.23      697.11    205.81 o 
   0   0  14     3112.58     3644.22    442.47 o 
   1   0  14      288.26      307.10    205.88 o 
   2   0  14     5833.26     5259.45    546.39 o 
   3   0  14     1051.32      781.01    172.42 o 
   4   0  14        0.16     -101.77    210.95 o 
  -6   1  14     2668.82     2770.30    317.30 o 
  -5   1  14      352.51      635.46    156.91 o 
  -4   1  14     1418.36     1601.38    206.82 o 
  -3   1  14      237.44      478.25    138.90 o 
  -2   1  14     3367.83     3350.22    277.13 o 
  -1   1  14      195.22      274.10    107.00 o 
   0   1  14      156.52      264.28    125.14 o 
   1   1  14       30.20       91.08     88.98 o 
   2   1  14      831.64      910.06    126.26 o 
   3   1  14     1960.19     1503.88    187.87 o 
   4   1  14      119.95      256.47    148.11 o 
  -6   2  14      195.34       90.46    122.50 o 
  -5   2  14      404.59      405.37    152.51 o 
  -4   2  14      244.47      500.66    159.85 o 
  -3   2  14      168.43      188.71    124.83 o 
  -2   2  14     1459.41     1441.20    205.42 o 
  -1   2  14      195.53      227.66    108.61 o 
   0   2  14      229.03      165.77     96.40 o 
   1   2  14       13.94      -80.93     86.59 o 
   2   2  14      384.58      293.59    102.11 o 
   3   2  14        6.26       75.23     92.85 o 
   4   2  14        4.66       53.84    118.34 o 
  -6   3  14      338.64      131.20    124.77 o 
  -5   3  14      697.41     1125.91    196.50 o 
  -4   3  14     5819.45     6072.25    440.38 o 
  -3   3  14     2068.50     2220.23    275.94 o 
  -2   3  14       10.44      184.29    109.54 o 
  -1   3  14     1831.75     1766.15    198.23 o 
   0   3  14       18.34       88.71     89.76 o 
   1   3  14     1065.12     1290.67    159.44 o 
   2   3  14      406.99      410.77    112.54 o 
   3   3  14      222.83      252.50    146.82 o 
  -6   4  14      105.02      131.29    127.51 o 
  -5   4  14     4255.47     4032.13    361.99 o 
  -4   4  14     1883.68     2077.79    254.75 o 
  -3   4  14     1527.27     1234.34    191.96 o 
  -2   4  14      101.45      150.23     95.98 o 
  -1   4  14        2.87      -88.87     96.50 o 
   0   4  14     6326.10     6880.82    534.54 o 
   1   4  14        5.94       24.17     76.67 o 
   2   4  14      770.98      589.40    161.32 o 
   3   4  14       10.54       -1.77    105.66 o 
  -5   5  14      448.03      333.44    132.56 o 
  -4   5  14     3553.24     3919.11    384.96 o 
  -3   5  14      620.27      663.99    154.04 o 
  -2   5  14     1613.07     1594.20    187.09 o 
  -1   5  14      316.35      280.85    231.81 o 
   0   5  14     1841.63     1557.40    235.74 o 
   1   5  14     1669.36     1511.68    186.00 o 
   2   5  14      236.75       89.99    116.15 o 
   3   5  14      691.02      546.99    165.88 o 
  -5   6  14      236.99      477.79    271.76 o 
  -4   6  14      532.08      491.37    145.20 o 
  -3   6  14      133.14       64.01    103.60 o 
  -2   6  14      514.49      550.59    174.15 o 
  -1   6  14      198.44      371.27    156.18 o 
   0   6  14      698.93     1177.22    209.07 o 
   1   6  14      831.36      897.51    336.39 o 
   2   6  14      116.57       94.98    120.25 o 
  -4   7  14        0.13     -100.80    143.93 o 
  -3   7  14       20.34       74.85    195.29 o 
  -2   7  14        4.27      194.01    363.54 o 
  -1   7  14        2.08     -110.32    123.61 o 
   0   7  14     1301.20     1347.99    230.94 o 
   1   7  14      109.46       80.96    106.27 o 
   2   7  14      695.28      740.90    199.85 o 
  -3   8  14       28.64      -62.64    109.94 o 
  -2   8  14      399.69      350.20    162.39 o 
  -1   8  14      617.36      374.31    145.51 o 
   0   8  14      192.65      220.50    183.98 o 
   1   8  14      315.48      320.68    152.02 o 
  -2   9  14     3609.46     3186.05    424.15 o 
  -1   9  14      639.79      359.41    199.24 o 
  -5   1  15      196.31      203.45    203.40 o 
  -4   1  15       96.69      213.43    143.67 o 
  -3   1  15      316.53      244.51    134.67 o 
  -2   1  15     1316.19     1663.45    221.25 o 
  -1   1  15        6.36       46.69     94.96 o 
   0   1  15       55.77      338.03    299.23 o 
   1   1  15     1137.52     1128.55    174.35 o 
   2   1  15      403.64      255.35    147.78 o 
  -5   2  15       24.09       28.66    158.54 o 
  -4   2  15     1558.23     1731.70    248.83 o 
  -3   2  15      430.36      491.77    140.26 o 
  -2   2  15     3233.52     3163.04    291.51 o 
  -1   2  15      670.97      984.39    171.17 o 
   0   2  15     2968.22     3076.01    423.49 o 
   1   2  15      299.45      345.85    154.90 o 
   2   2  15      146.95       10.20    137.99 o 
  -5   3  15       75.72      137.79    209.19 o 
  -4   3  15       38.41      137.87    129.51 o 
  -3   3  15       74.91       97.74    221.70 o 
  -2   3  15      905.03      941.89    181.45 o 
  -1   3  15       25.42       68.14     97.32 o 
   0   3  15      645.40      510.59    164.70 o 
   1   3  15      786.30     1010.28    206.32 o 
   2   3  15      343.60      201.73    185.97 o 
  -4   4  15     1782.31     1743.66    218.69 o 
  -3   4  15      175.34      379.44    175.23 o 
  -2   4  15       93.79      227.26    127.93 o 
  -1   4  15      120.18      286.96    154.59 o 
   0   4  15     1026.36     1344.24    234.97 o 
   1   4  15       17.86      -45.62    233.17 o 
   2   4  15      225.30      308.76    218.20 o 
  -4   5  15      179.85       97.14    116.09 o 
  -3   5  15     1034.14     1132.28    243.33 o 
  -2   5  15      504.14      356.43    162.69 o 
  -1   5  15       21.69      344.57    267.51 o 
   0   5  15      652.39      676.63    183.71 o 
   1   5  15      113.28      145.10    202.51 o 
  -3   6  15      130.90      341.88    180.70 o 
  -2   6  15     3478.09     3491.59    384.17 o 
  -1   6  15      493.66      764.77    194.39 o 
   0   6  15      457.74      405.40    196.75 o 
  -3   0  16     5116.59     5442.74    705.75 o 
  -2   0  16      116.40      249.11    197.03 o 
  -1   0  16     1121.81     1275.85    349.37 o 
   0   0  16     1040.54     1092.73    273.32 o 
  -3   1  16      230.15      256.79    130.64 o 
  -2   1  16      394.49      555.71    156.62 o 
  -1   1  16       33.66      -34.84     97.43 o 
   0   1  16     6346.99     6927.18    620.85 o 
  -2   2  16      386.23      565.94    293.11 o 
  -1   2  16     2840.11     3234.17    408.58 o 
  -1   3  16      890.68      630.24    266.41 o 
                                                 
